# Supplementary material for: Accurate Prediction of Protein Structural Class
Source: PLoS One. 2012 Jun 19;7(6):e37653. doi: 10.1371/journal.pone.0037653 (PMC3378576; doi:10.1371/journal.pone.0037653)
Supplement: Table S1 — List of the D8244 dataset. (XLS) [file pone.0037653.s001.xls]

## Sheet: scop40_v1.73
Index	PDB Code	Class	Region
d1dlwa_	1dlw	all-a	A:
d1s69a_	1s69	all-a	A:
d1idra_	1idr	all-a	A:
d1ngka_	1ngk	all-a	A:
d1ux8a_	1ux8	all-a	A:
d1kr7a_	1kr7	all-a	A:
d3sdha_	3sdh	all-a	A:
d1b0ba_	1b0b	all-a	A:
d1h97a_	1h97	all-a	A:
d1jl7a_	1jl7	all-a	A:
d1a6ma_	1a6m	all-a	A:
d1mbaa_	1mba	all-a	A:
d1ecaa_	1eca	all-a	A:
d2gdma_	2gdm	all-a	A:
d1irda_	1ird	all-a	A:
d1gcva_	1gcv	all-a	A:
d2h8fb1	2h8f	all-a	B:1-146
d1cg5b_	1cg5	all-a	B:
d1gcwb_	1gcw	all-a	B:
d1it2a_	1it2	all-a	A:
d1asha_	1ash	all-a	A:
d1itha_	1ith	all-a	A:
d1hlba_	1hlb	all-a	A:
d1q1fa_	1q1f	all-a	A:
d1cqxa1	1cqx	all-a	A:1-150
d1ew6a_	1ew6	all-a	A:
d1or4a_	1or4	all-a	A:
d1urva_	1urv	all-a	A:
d1tu9a_	1tu9	all-a	A:
d1x9fa_	1x9f	all-a	A:
d1x9fb_	1x9f	all-a	B:
d1x9fc_	1x9f	all-a	C:
d1jboa_	1jbo	all-a	A:
d1alla_	1all	all-a	A:
d1allb_	1all	all-a	B:
d1b8da_	1b8d	all-a	A:
d1xg0c_	1xg0	all-a	C:
d1nekb1	1nek	all-a	B:107-238
d1kf6b1	1kf6	all-a	B:106-243
d2bs2b1	2bs2	all-a	B:107-239
d1h7wa1	1h7w	all-a	A:2-183
d1grja1	1grj	all-a	A:2-79
d2f23a1	2f23	all-a	A:3-77
d1jj2u_	1jj2	all-a	U:
d2j0121	2j01	all-a	2:12-62
d2gyaw1	2gya	all-a	W:1-60
d1fpoa1	1fpo	all-a	A:1-76
d1hdja_	1hdj	all-a	A:
d1nz6a_	1nz6	all-a	A:
d1iura_	1iur	all-a	A:
d1fafa_	1faf	all-a	A:
d1gh6a_	1gh6	all-a	A:
d1wjza_	1wjz	all-a	A:
d1fxkc_	1fxk	all-a	C:
d1fxka_	1fxk	all-a	A:
d1cxzb_	1cxz	all-a	B:
d1urfa_	1urf	all-a	A:
d1seta1	1set	all-a	A:1-110
d2iy5a1	2iy5	all-a	A:15-84
d1ivsa1	1ivs	all-a	A:797-862
d1lrza1	1lrz	all-a	A:245-309
d1k4ta1	1k4t	all-a	A:641-712
d1qoja_	1qoj	all-a	A:
d1aqta1	1aqt	all-a	A:87-136
d2jdih1	2jdi	all-a	H:102-145
d1my6a1	1my6	all-a	A:1-88
d1coja1	1coj	all-a	A:2-90
d1wb8a1	1wb8	all-a	A:4-92
d1ix9a1	1ix9	all-a	A:1-90
d1pv0a_	1pv0	all-a	A:
d1rfya_	1rfy	all-a	A:
d1tjla1	1tjl	all-a	A:7-110
d1x4ta1	1x4t	all-a	A:7-86
d2a26a1	2a26	all-a	A:1-47
d2f6ma1	2f6m	all-a	A:322-385
d2f6mb1	2f6m	all-a	B:15-118
d2f66c1	2f66	all-a	C:142-206
d1z0pa1	1z0p	all-a	A:1-77
d1z0jb1	1z0j	all-a	B:734-784
d1z0kb1	1z0k	all-a	B:441-501
d2ca5a1	2ca5	all-a	A:20-78
d1ohzb_	1ohz	all-a	B:
d2b59b1	2b59	all-a	B:104-163
d1h9ea_	1h9e	all-a	A:
d1h9fa_	1h9f	all-a	A:
d2odgc1	2odg	all-a	C:2-47
d1jeqa1	1jeq	all-a	A:559-609
d1kcfa1	1kcf	all-a	A:3-38
d1h1js_	1h1j	all-a	S:
d1v66a_	1v66	all-a	A:
d1y02a1	1y02	all-a	A:71-114
d1zrja1	1zrj	all-a	A:1-37
d1a62a1	1a62	all-a	A:1-47
d1e7la1	1e7l	all-a	A:104-157
d1wija_	1wij	all-a	A:
d2a69e1	2a69	all-a	E:2-96
d1c75a_	1c75	all-a	A:
d1ctja_	1ctj	all-a	A:
d1c52a_	1c52	all-a	A:
d1ql3a_	1ql3	all-a	A:
d1e29a_	1e29	all-a	A:
d1ycca_	1ycc	all-a	A:
d1i8oa_	1i8o	all-a	A:
d1cota_	1cot	all-a	A:
d1h32b_	1h32	all-a	B:
d1cc5a_	1cc5	all-a	A:
d451ca_	451c	all-a	A:
d1gksa_	1gks	all-a	A:
d1dw0a_	1dw0	all-a	A:
d1gu2a_	1gu2	all-a	A:
d1wvec1	1wve	all-a	C:602-675
d2c8sa1	2c8s	all-a	A:24-172
d1qksa1	1qks	all-a	A:9-135
d1kb0a1	1kb0	all-a	A:579-675
d1kv9a1	1kv9	all-a	A:561-664
d1ppjd1	1ppj	all-a	D:1-195
d1m70a1	1m70	all-a	A:1-92
d1m70a2	1m70	all-a	A:93-190
d1h1oa1	1h1o	all-a	A:12-93
d1h1oa2	1h1o	all-a	A:94-183
d1fcdc1	1fcd	all-a	C:1-80
d1fcdc2	1fcd	all-a	C:81-174
d1h32a1	1h32	all-a	A:1-150
d1h32a2	1h32	all-a	A:151-261
d1iqca1	1iqc	all-a	A:1-150
d1iqca2	1iqc	all-a	A:151-308
d1pbya1	1pby	all-a	A:1-85
d1pbya2	1pby	all-a	A:86-165
d1jmxa1	1jmx	all-a	A:2-85
d1p7ia_	1p7i	all-a	A:
d1akha_	1akh	all-a	A:
d1k61a_	1k61	all-a	A:
d1lfba_	1lfb	all-a	A:
d1e3oc1	1e3o	all-a	C:104-160
d1pufa_	1puf	all-a	A:
d1pufb_	1puf	all-a	B:
d1bw5a_	1bw5	all-a	A:
d1qrya_	1qry	all-a	A:
d1fjla_	1fjl	all-a	A:
d1mija_	1mij	all-a	A:
d1uhsa_	1uhs	all-a	A:
d1wh7a_	1wh7	all-a	A:
d2ecca1	2ecc	all-a	A:1-76
d1s7ea1	1s7e	all-a	A:103-152
d1x41a1	1x41	all-a	A:8-54
d1x2ma1	1x2m	all-a	A:8-59
d2e1oa1	2e1o	all-a	A:8-64
d1x2na1	1x2n	all-a	A:6-67
d1x58a1	1x58	all-a	A:8-56
d2cufa1	2cuf	all-a	A:8-89
d1hcra_	1hcr	all-a	A:
d1gdta1	1gdt	all-a	A:141-183
d1tc3c_	1tc3	all-a	C:
d1u78a2	1u78	all-a	A:55-104
d2ezla_	2ezl	all-a	A:
d2ezia_	2ezi	all-a	A:
d1gvda_	1gvd	all-a	A:
d1gv2a2	1gv2	all-a	A:144-190
d1fexa_	1fex	all-a	A:
d1ofcx1	1ofc	all-a	X:799-850
d1ug2a_	1ug2	all-a	A:
d1wgxa_	1wgx	all-a	A:
d2crga1	2crg	all-a	A:8-64
d2iw5b1	2iw5	all-a	B:376-440
d2cjja1	2cjj	all-a	A:8-70
d2cqqa1	2cqq	all-a	A:8-66
d2cqra1	2cqr	all-a	A:7-66
d1xc5a1	1xc5	all-a	A:413-480
d2cu7a1	2cu7	all-a	A:8-72
d1ofcx2	1ofc	all-a	X:851-978
d1irza_	1irz	all-a	A:
d1w0ua_	1w0u	all-a	A:
d1k78a1	1k78	all-a	A:19-81
d1k78a2	1k78	all-a	A:82-142
d1igna1	1ign	all-a	A:360-445
d1hlva1	1hlv	all-a	A:1-66
d1hlva2	1hlv	all-a	A:67-131
d1iufa1	1iuf	all-a	A:-2-75
d1iufa2	1iuf	all-a	A:76-141
d1etxa_	1etx	all-a	A:
d1ntca_	1ntc	all-a	A:
d1umqa_	1umq	all-a	A:
d1g2ha_	1g2h	all-a	A:
d1bl0a1	1bl0	all-a	A:9-62
d1bl0a2	1bl0	all-a	A:63-124
d1d5ya2	1d5y	all-a	A:57-121
d2o7oa1	2o7o	all-a	A:2-67
d1jt6a1	1jt6	all-a	A:2-72
d1pb6a1	1pb6	all-a	A:14-85
d1vi0a1	1vi0	all-a	A:6-77
d1rkta1	1rkt	all-a	A:2-82
d1t56a1	1t56	all-a	A:22-94
d1ui5a1	1ui5	all-a	A:5-75
d1t33a1	1t33	all-a	A:1-88
d1sgma1	1sgm	all-a	A:5-77
d2fq4a1	2fq4	all-a	A:9-77
d2g3ba1	2g3b	all-a	A:2-73
d2id3a1	2id3	all-a	A:13-80
d1v7ba1	1v7b	all-a	A:1-74
d1z0xa1	1z0x	all-a	A:4-71
d2i10a1	2i10	all-a	A:10-78
d2fd5a1	2fd5	all-a	A:1-76
d2np5a1	2np5	all-a	A:9-77
d1zk8a1	1zk8	all-a	A:6-77
d2gfna1	2gfn	all-a	A:4-80
d2g7ga1	2g7g	all-a	A:9-73
d2fx0a1	2fx0	all-a	A:4-76
d2g7la1	2g7l	all-a	A:16-83
d2gena1	2gen	all-a	A:6-75
d2d6ya1	2d6y	all-a	A:7-74
d2fbqa1	2fbq	all-a	A:2-80
d1z77a1	1z77	all-a	A:1-75
d2g7sa1	2g7s	all-a	A:3-76
d1rr7a_	1rr7	all-a	A:
d2coba1	2cob	all-a	A:8-70
d2ga1a1	2ga1	all-a	A:1-102
d2ao9a1	2ao9	all-a	A:13-132
d2fq3a1	2fq3	all-a	A:311-395
d2aqea1	2aqe	all-a	A:2-90
d2coma1	2com	all-a	A:8-118
d1sfea1	1sfe	all-a	A:93-176
d1mgta1	1mgt	all-a	A:89-169
d1kqqa_	1kqq	all-a	A:
d1ig6a_	1ig6	all-a	A:
d1kkxa_	1kkx	all-a	A:
d1ryua_	1ryu	all-a	A:
d1biaa1	1bia	all-a	A:1-63
d1j5ya1	1j5y	all-a	A:3-67
d1jhfa1	1jhf	all-a	A:2-72
d1aoya_	1aoy	all-a	A:
d1b4aa1	1b4a	all-a	A:4-78
d2dt5a1	2dt5	all-a	A:4-77
d1i5za1	1i5z	all-a	A:138-206
d1ft9a1	1ft9	all-a	A:134-213
d2bgca1	2bgc	all-a	A:138-237
d2gaua1	2gau	all-a	A:152-232
d1zyba1	1zyb	all-a	A:148-220
d2coha1	2coh	all-a	A:118-199
d2cyya1	2cyy	all-a	A:5-64
d2cg4a1	2cg4	all-a	A:4-66
d2cfxa1	2cfx	all-a	A:1-63
d1r1ta_	1r1t	all-a	A:
d1r1ua_	1r1u	all-a	A:
d1y0ua_	1y0u	all-a	A:
d1u2wa1	1u2w	all-a	A:12-119
d1mkma1	1mkm	all-a	A:1-75
d1jgsa_	1jgs	all-a	A:
d1lnwa_	1lnw	all-a	A:
d1lj9a_	1lj9	all-a	A:
d1hsja1	1hsj	all-a	A:373-487
d1p4xa1	1p4x	all-a	A:1-125
d1p4xa2	1p4x	all-a	A:126-250
d2frha1	2frh	all-a	A:102-216
d1s3ja_	1s3j	all-a	A:
d1ub9a_	1ub9	all-a	A:
d2etha1	2eth	all-a	A:1-140
d2hr3a1	2hr3	all-a	A:2-146
d2fbia1	2fbi	all-a	A:5-140
d1z91a1	1z91	all-a	A:8-144
d2fbha1	2fbh	all-a	A:8-144
d2fxaa1	2fxa	all-a	A:6-167
d2a61a1	2a61	all-a	A:5-143
d2fbka1	2fbk	all-a	A:8-179
d1ku9a_	1ku9	all-a	A:
d1p6ra_	1p6r	all-a	A:
d1sd4a_	1sd4	all-a	A:
d1hw1a1	1hw1	all-a	A:5-78
d1v4ra1	1v4r	all-a	A:1-100
d1o57a1	1o57	all-a	A:2-74
d1bm9a_	1bm9	all-a	A:
d1ixca1	1ixc	all-a	A:1-89
d2esna1	2esn	all-a	A:3-91
d1b9ma1	1b9m	all-a	A:-1-126
d1bjaa_	1bja	all-a	A:
d1q1ha_	1q1h	all-a	A:
d1mzba_	1mzb	all-a	A:
d1repc1	1rep	all-a	C:15-143
d1repc2	1rep	all-a	C:144-246
d1hkqa_	1hkq	all-a	A:
d1in4a1	1in4	all-a	A:255-329
d1fnna1	1fnn	all-a	A:277-388
d1w5sa1	1w5s	all-a	A:300-409
d2fnaa1	2fna	all-a	A:284-356
d1oywa1	1oyw	all-a	A:407-516
d2axla1	2axl	all-a	A:1-144
d1ldda_	1ldd	all-a	A:
d1ldja1	1ldj	all-a	A:687-776
d1lvaa1	1lva	all-a	A:377-437
d1lvaa2	1lva	all-a	A:438-510
d1lvaa3	1lva	all-a	A:511-574
d1lvaa4	1lva	all-a	A:575-634
d2foka1	2fok	all-a	A:5-143
d2foka2	2fok	all-a	A:144-286
d2foka3	2fok	all-a	A:287-386
d1t0fa1	1t0f	all-a	A:169-268
d1fp1d1	1fp1	all-a	D:19-128
d1fp2a1	1fp2	all-a	A:8-108
d1qzza1	1qzz	all-a	A:10-101
d1hsta_	1hst	all-a	A:
d1ussa_	1uss	all-a	A:
d1d5va_	1d5v	all-a	A:
d2a07f1	2a07	all-a	F:503-584
d1bbya_	1bby	all-a	A:
d1i27a_	1i27	all-a	A:
d1z1da1	1z1d	all-a	A:202-270
d1fsha_	1fsh	all-a	A:
d1o7fa1	1o7f	all-a	A:180-321
d1w4ma_	1w4m	all-a	A:
d1v3fa_	1v3f	all-a	A:
d1cf7a_	1cf7	all-a	A:
d1cf7b_	1cf7	all-a	B:
d1d8ja_	1d8j	all-a	A:
d1xmka1	1xmk	all-a	A:294-366
d1qbja_	1qbj	all-a	A:
d1j75a_	1j75	all-a	A:
d1oyia_	1oyi	all-a	A:
d1sfua_	1sfu	all-a	A:
d1dp7p_	1dp7	all-a	P:
d1ka8a_	1ka8	all-a	A:
d1gvja_	1gvj	all-a	A:
d1puee_	1pue	all-a	E:
d1hbxg_	1hbx	all-a	G:
d1yo5c1	1yo5	all-a	C:247-334
d1hksa_	1hks	all-a	A:
d2htsa_	2hts	all-a	A:
d2irfg_	2irf	all-a	G:
d1t2ka_	1t2k	all-a	A:
d1pp7u_	1pp7	all-a	U:
d2isya1	2isy	all-a	A:2-64
d1on2a1	1on2	all-a	A:2-62
d1ucra_	1ucr	all-a	A:
d1zh5a1	1zh5	all-a	A:5-103
d1s29a_	1s29	all-a	A:
d2cqka1	2cqk	all-a	A:43-130
d1xgsa1	1xgs	all-a	A:195-271
d1b6aa1	1b6a	all-a	A:375-448
d1ufma_	1ufm	all-a	A:
d1wi9a_	1wi9	all-a	A:
d1tbxa_	1tbx	all-a	A:
d1r7ja_	1r7j	all-a	A:
d1sfxa_	1sfx	all-a	A:
d2d1ha1	2d1h	all-a	A:1-109
d1stza1	1stz	all-a	A:14-100
d1wlqc_	1wlq	all-a	C:
d1rz4a1	1rz4	all-a	A:132-216
d1u5ta1	1u5t	all-a	A:20-164
d1u5ta2	1u5t	all-a	A:165-232
d1u5tb1	1u5t	all-a	B:396-489
d1u5tb2	1u5t	all-a	B:490-564
d1xb4a1	1xb4	all-a	A:2-125
d1xb4a2	1xb4	all-a	A:126-199
d1ylfa1	1ylf	all-a	A:5-142
d1zara1	1zar	all-a	A:2-90
d1ulya_	1uly	all-a	A:
d1wj5a_	1wj5	all-a	A:
d1t6sa1	1t6s	all-a	A:1-85
d1t6sa2	1t6s	all-a	A:86-162
d1xmaa_	1xma	all-a	A:
d1yg2a_	1yg2	all-a	A:
d2esha1	2esh	all-a	A:4-117
d1xn7a_	1xn7	all-a	A:
d2hoea1	2hoe	all-a	A:10-71
d1z05a1	1z05	all-a	A:10-80
d2p4wa1	2p4w	all-a	A:1-194
d1t98a1	1t98	all-a	A:8-118
d2b0la1	2b0l	all-a	A:167-257
d2j5oa1	2j5o	all-a	A:742-811
d2fb1a1	2fb1	all-a	A:150-225
d2fmla1	2fml	all-a	A:205-268
d2fswa1	2fsw	all-a	A:3-104
d2f2ea1	2f2e	all-a	A:5-146
d1z7ua1	1z7u	all-a	A:1-108
d1yyva1	1yyv	all-a	A:9-122
d1opca_	1opc	all-a	A:
d1kgsa1	1kgs	all-a	A:124-225
d1gxqa_	1gxq	all-a	A:
d1p2fa1	1p2f	all-a	A:121-217
d2ff4a1	2ff4	all-a	A:10-104
d1ys7a1	1ys7	all-a	A:128-233
d1fsea_	1fse	all-a	A:
d1l3la1	1l3l	all-a	A:170-234
d1je8a_	1je8	all-a	A:
d1p4wa_	1p4w	all-a	A:
d1yioa1	1yio	all-a	A:131-200
d1fc3a_	1fc3	all-a	A:
d1jhga_	1jhg	all-a	A:
d1l8qa1	1l8q	all-a	A:290-399
d1j1va_	1j1v	all-a	A:
d1mmsa1	1mms	all-a	A:71-140
d1yhqi1	1yhq	all-a	I:66-135
d1j5er_	1j5e	all-a	R:
d1e3ha1	1e3h	all-a	A:263-345
d1whua_	1whu	all-a	A:
d1k6ya1	1k6y	all-a	A:1-46
d1twfj_	1twf	all-a	J:
d1ku2a1	1ku2	all-a	A:273-332
d1rp3a1	1rp3	all-a	A:87-163
d1ku3a_	1ku3	all-a	A:
d1or7a1	1or7	all-a	A:120-187
d1rp3a2	1rp3	all-a	A:164-234
d1xsva_	1xsv	all-a	A:
d1r71a_	1r71	all-a	A:
d1vz0a1	1vz0	all-a	A:116-208
d1rq6a_	1rq6	all-a	A:
d2cqna1	2cqn	all-a	A:743-806
d1uzca_	1uzc	all-a	A:
d1a6qa1	1a6q	all-a	A:297-368
d1s7za_	1s7z	all-a	A:
d1q1va_	1q1v	all-a	A:
d1uj8a1	1uj8	all-a	A:13-76
d1cuka1	1cuk	all-a	A:156-203
d1bvsa1	1bvs	all-a	A:148-203
d1ixsa_	1ixs	all-a	A:
d1oqya1	1oqy	all-a	A:160-200
d1dv0a_	1dv0	all-a	A:
d1q02a_	1q02	all-a	A:
d1pgya_	1pgy	all-a	A:
d1ttea1	1tte	all-a	A:161-215
d1vdla_	1vdl	all-a	A:
d1vega_	1veg	all-a	A:
d1veka_	1vek	all-a	A:
d1wiva_	1wiv	all-a	A:
d1vg5a_	1vg5	all-a	A:
d1wgna_	1wgn	all-a	A:
d2bwba1	2bwb	all-a	A:328-371
d2daha1	2dah	all-a	A:8-48
d1ylaa1	1yla	all-a	A:157-198
d2cpwa1	2cpw	all-a	A:8-58
d1wj7a1	1wj7	all-a	A:8-98
d2dkla1	2dkl	all-a	A:8-79
d2crna1	2crn	all-a	A:8-58
d2cp8a1	2cp8	all-a	A:8-48
d2cosa1	2cos	all-a	A:8-48
d1efub3	1efu	all-a	B:1-54
d1xb2b1	1xb2	all-a	B:56-111
d1oaia_	1oai	all-a	A:
d1v92a_	1v92	all-a	A:
d1mn3a_	1mn3	all-a	A:
d1otra_	1otr	all-a	A:
d1wgla_	1wgl	all-a	A:
d2di0a1	2di0	all-a	A:8-70
d1nvma1	1nvm	all-a	A:291-341
d1sr9a1	1sr9	all-a	A:437-491
d1rqba1	1rqb	all-a	A:307-474
d1auaa1	1aua	all-a	A:4-96
d1r5la1	1r5l	all-a	A:25-90
d1olma1	1olm	all-a	A:1-75
d1enwa_	1enw	all-a	A:
d1eija_	1eij	all-a	A:
d2crua1	2cru	all-a	A:8-112
d1t95a1	1t95	all-a	A:87-161
d1ufza_	1ufz	all-a	A:
d1t3ta1	1t3t	all-a	A:153-220
d1j5em_	1j5e	all-a	M:
d1r2za1	1r2z	all-a	A:135-228
d1tdza1	1tdz	all-a	A:132-219
d1k3xa1	1k3x	all-a	A:125-213
d1tdha1	1tdh	all-a	A:132-246
d2hkja1	2hkj	all-a	A:229-306
d1jjcb2	1jjc	all-a	B:400-474
d1xpaa1	1xpa	all-a	A:134-210
d1l8ra_	1l8r	all-a	A:
d1sbxa_	1sbx	all-a	A:
d1r8ea1	1r8e	all-a	A:3-120
d1r8da_	1r8d	all-a	A:
d1q06a_	1q06	all-a	A:
d1q08a_	1q08	all-a	A:
d1j9ia_	1j9i	all-a	A:
d1qpma_	1qpm	all-a	A:
d1tnsa_	1tns	all-a	A:
d1rh6a_	1rh6	all-a	A:
d1nd9a_	1nd9	all-a	A:
d2spca_	2spc	all-a	A:
d1u5pa1	1u5p	all-a	A:1662-1771
d1u5pa2	1u5p	all-a	A:1772-1872
d1cuna2	1cun	all-a	A:116-219
d1owaa_	1owa	all-a	A:
d1s35a1	1s35	all-a	A:1063-1168
d1s35a2	1s35	all-a	A:1169-1273
d1quua1	1quu	all-a	A:1-124
d1quua2	1quu	all-a	A:125-248
d1hcia1	1hci	all-a	A:272-396
d1hcia4	1hci	all-a	A:633-746
d2e2aa_	2e2a	all-a	A:
d1chua1	1chu	all-a	A:423-533
d1neka1	1nek	all-a	A:451-588
d1kf6a1	1kf6	all-a	A:443-576
d2bs2a1	2bs2	all-a	A:458-655
d1jnra1	1jnr	all-a	A:503-643
d1g73a_	1g73	all-a	A:
d1hx1b_	1hx1	all-a	B:
d1t7sa_	1t7s	all-a	A:
d1m62a_	1m62	all-a	A:
d1ugoa_	1ugo	all-a	A:
d1j2jb_	1j2j	all-a	B:
d1o3xa_	1o3x	all-a	A:
d1hf8a1	1hf8	all-a	A:150-281
d1qsda_	1qsd	all-a	A:
d1h7ca_	1h7c	all-a	A:
d1j5et_	1j5e	all-a	T:
d1rrza_	1rrz	all-a	A:
d1z8ua1	1z8u	all-a	A:2-91
d1sumb_	1sum	all-a	B:
d1t72a_	1t72	all-a	A:
d1xwma_	1xwm	all-a	A:
d1vcta1	1vct	all-a	A:9-107
d1vp7a_	1vp7	all-a	A:
d1wfda_	1wfd	all-a	A:
d1yxra1	1yxr	all-a	A:1-77
d1xdpa1	1xdp	all-a	A:2-106
d2o8ra1	2o8r	all-a	A:4-112
d2crba1	2crb	all-a	A:8-90
d1lp1a_	1lp1	all-a	A:
d1tf0b_	1tf0	all-a	B:
d1xvha1	1xvh	all-a	A:3-72
d1xvha2	1xvh	all-a	A:73-128
d1gvna_	1gvn	all-a	A:
d1k1xa1	1k1x	all-a	A:311-384
d1qwna1	1qwn	all-a	A:412-522
d1ufaa1	1ufa	all-a	A:413-517
d2b5dx1	2b5d	all-a	X:415-528
d1oksa_	1oks	all-a	A:
d1r4ga_	1r4g	all-a	A:
d1nu9c1	1nu9	all-a	C:1-145
d1nu9c2	1nu9	all-a	C:146-281
d1dkza1	1dkz	all-a	A:507-603
d1ud0a_	1ud0	all-a	A:
d1u00a1	1u00	all-a	A:504-615
d1r8ia_	1r8i	all-a	A:
d1r5ea_	1r5e	all-a	A:
d2ahma1	2ahm	all-a	A:6-78
d2gf4a1	2gf4	all-a	A:1-89
d1w4ha1	1w4h	all-a	A:126-170
d1w85i_	1w85	all-a	I:
d1sg7a1	1sg7	all-a	A:22-96
d2erla_	2erl	all-a	A:
d1erda_	1erd	all-a	A:
d1hd6a_	1hd6	all-a	A:
d1x9ba_	1x9b	all-a	A:
d1hb6a_	1hb6	all-a	A:
d1hbka_	1hbk	all-a	A:
d1gg3a1	1gg3	all-a	A:82-187
d1h4ra1	1h4r	all-a	A:104-214
d1mixa1	1mix	all-a	A:195-308
d2al6a1	2al6	all-a	A:131-253
d1kdxa_	1kdx	all-a	A:
d2fcwa1	2fcw	all-a	A:216-320
d1lrea_	1lre	all-a	A:
d1yu5x1	1yu5	all-a	X:10-76
d1ujsa_	1ujs	all-a	A:
d2diia1	2dii	all-a	A:8-55
d1x3aa1	1x3a	all-a	A:8-94
d1tbaa_	1tba	all-a	A:
d1aila_	1ail	all-a	A:
d1xeqa1	1xeq	all-a	A:15-103
d1a32a_	1a32	all-a	A:
d1r6ta1	1r6t	all-a	A:7-60
d1ijya_	1ijy	all-a	A:
d2enda_	2end	all-a	A:
d2lisa_	2lis	all-a	A:
d1gaka_	1gak	all-a	A:
d1lbua1	1lbu	all-a	A:1-83
d2bgxa1	2bgx	all-a	A:180-260
d1su3a1	1su3	all-a	A:32-98
d1l6ja1	1l6j	all-a	A:29-105
d1ckta_	1ckt	all-a	A:
d1j3da_	1j3d	all-a	A:
d1qrva_	1qrv	all-a	A:
d1gt0d_	1gt0	all-a	D:
d2lefa_	2lef	all-a	A:
d1k99a_	1k99	all-a	A:
d1l8ya_	1l8y	all-a	A:
d1v64a_	1v64	all-a	A:
d1wgfa_	1wgf	all-a	A:
d1tzya_	1tzy	all-a	A:
d1tzyb_	1tzy	all-a	B:
d1tzyc_	1tzy	all-a	C:
d2huec1	2hue	all-a	C:20-101
d1b67a_	1b67	all-a	A:
d1f1ea_	1f1e	all-a	A:
d1tafa_	1taf	all-a	A:
d1tafb_	1taf	all-a	B:
d1bh9a_	1bh9	all-a	A:
d1bh9b_	1bh9	all-a	B:
d1h3oa_	1h3o	all-a	A:
d1h3ob_	1h3o	all-a	B:
d1jfia_	1jfi	all-a	A:
d1jfib_	1jfi	all-a	B:
d1n1ja_	1n1j	all-a	A:
d1n1jb_	1n1j	all-a	B:
d1q9ca_	1q9c	all-a	A:
d2bykb1	2byk	all-a	B:11-99
d2byka1	2byk	all-a	A:29-100
d1r4va_	1r4v	all-a	A:
d1wwia1	1wwi	all-a	A:1-148
d1fpoa2	1fpo	all-a	A:77-171
d1eexg_	1eex	all-a	G:
d1mtyg_	1mty	all-a	G:
d1om2a_	1om2	all-a	A:
d1jw2a_	1jw2	all-a	A:
d2gboa1	2gbo	all-a	A:1-82
d1m1eb_	1m1e	all-a	B:
d2idob1	2ido	all-a	B:2-76
d1gs9a_	1gs9	all-a	A:
d2liga_	2lig	all-a	A:
d256ba_	256b	all-a	A:
d2ccya_	2ccy	all-a	A:
d1bbha_	1bbh	all-a	A:
d1e85a_	1e85	all-a	A:
d1cpqa_	1cpq	all-a	A:
d1mqva_	1mqv	all-a	A:
d1s05a_	1s05	all-a	A:
d2hmza_	2hmz	all-a	A:
d1ei7a_	1ei7	all-a	A:
d1cgme_	1cgm	all-a	E:
d3fapb_	3fap	all-a	B:
d1dova_	1dov	all-a	A:
d1h6ga1	1h6g	all-a	A:377-507
d1h6ga2	1h6g	all-a	A:508-631
d1qkra_	1qkr	all-a	A:
d1t01a1	1t01	all-a	A:1-125
d1t01a2	1t01	all-a	A:126-252
d1st6a3	1st6	all-a	A:253-371
d1st6a4	1st6	all-a	A:372-488
d1st6a5	1st6	all-a	A:489-646
d1st6a6	1st6	all-a	A:647-718
d1st6a7	1st6	all-a	A:719-855
d2b0ha1	2b0h	all-a	A:1838-1973
d1k04a_	1k04	all-a	A:
d1nzea_	1nze	all-a	A:
d2a0ba_	2a0b	all-a	A:
d1c02a_	1c02	all-a	A:
d1yvia1	1yvi	all-a	A:2-143
d1i5na_	1i5n	all-a	A:
d1tqga_	1tqg	all-a	A:
d1sr2a_	1sr2	all-a	A:
d1y6da_	1y6d	all-a	A:
d1he1a_	1he1	all-a	A:
d1g4us1	1g4u	all-a	S:167-296
d1hy5a_	1hy5	all-a	A:
d1f1ma_	1f1m	all-a	A:
d1orja_	1orj	all-a	A:
d1vh6a_	1vh6	all-a	A:
d1ls1a1	1ls1	all-a	A:1-88
d1j8mf1	1j8m	all-a	F:3-86
d1okkd1	1okk	all-a	D:21-78
d1vmaa1	1vma	all-a	A:1-81
d1wgwa_	1wgw	all-a	A:
d1jr8a_	1jr8	all-a	A:
d1oqca_	1oqc	all-a	A:
d1nlxa_	1nlx	all-a	A:
d1l3pa_	1l3p	all-a	A:
d1joga_	1jog	all-a	A:
d1wtya_	1wty	all-a	A:
d1o3ua_	1o3u	all-a	A:
d1knya1	1kny	all-a	A:126-253
d1v4aa1	1v4a	all-a	A:287-437
d1gm5a1	1gm5	all-a	A:7-105
d1v74b_	1v74	all-a	B:
d1t6ua_	1t6u	all-a	A:
d1szia_	1szi	all-a	A:
d1ug7a_	1ug7	all-a	A:
d2huja1	2huj	all-a	A:1-120
d2etsa1	2ets	all-a	A:1-110
d2im8a1	2im8	all-a	A:1-123
d2ap3a1	2ap3	all-a	A:12-196
d2j9ua1	2j9u	all-a	A:148-241
d1h99a1	1h99	all-a	A:54-168
d1h99a2	1h99	all-a	A:169-275
d1lkoa1	1lko	all-a	A:2-147
d1nnqa1	1nnq	all-a	A:2-134
d1j30a_	1j30	all-a	A:
d1vjxa_	1vjx	all-a	A:
d1nf4a_	1nf4	all-a	A:
d2fkza1	2fkz	all-a	A:1-154
d1euma_	1eum	all-a	A:
d1vlga_	1vlg	all-a	A:
d1jiga_	1jig	all-a	A:
d1o9ra_	1o9r	all-a	A:
d1ji4a_	1ji4	all-a	A:
d1umna_	1umn	all-a	A:
d1tjoa_	1tjo	all-a	A:
d1vela_	1vel	all-a	A:
d1zs3a1	1zs3	all-a	A:3-173
d2fjca1	2fjc	all-a	A:27-177
d1lb3a_	1lb3	all-a	A:
d1z6oa1	1z6o	all-a	A:13-212
d1z6om1	1z6o	all-a	M:1-191
d2fzfa1	2fzf	all-a	A:10-167
d1yuza1	1yuz	all-a	A:23-157
d1mtyd_	1mty	all-a	D:
d1mtyb_	1mty	all-a	B:
d1mxra_	1mxr	all-a	A:
d1kgna_	1kgn	all-a	A:
d1h0oa_	1h0o	all-a	A:
d1syya_	1syy	all-a	A:
d1afra_	1afr	all-a	A:
d1otka_	1otk	all-a	A:
d2inca1	2inc	all-a	A:2-492
d2incb1	2inc	all-a	B:8-329
d1za0a1	1za0	all-a	A:8-274
d1jkva_	1jkv	all-a	A:
d2cwla1	2cwl	all-a	A:1-299
d2gyqa1	2gyq	all-a	A:1-160
d1zpya1	1zpy	all-a	A:4-94
d1rtyb_	1rty	all-a	B:
d1noga_	1nog	all-a	A:
d1niga_	1nig	all-a	A:
d1wa8a1	1wa8	all-a	A:1-99
d1wa8b1	1wa8	all-a	B:602-695
d2g38a1	2g38	all-a	A:8-84
d2g38b1	2g38	all-a	B:2-174
d1bgca_	1bgc	all-a	A:
d1alua_	1alu	all-a	A:
d1i1rb_	1i1r	all-a	B:
d1lkia_	1lki	all-a	A:
d1huwa_	1huw	all-a	A:
d1f6fa_	1f6f	all-a	A:
d1cnt1_	1cnt	all-a	0.0416667
d1ax8a_	1ax8	all-a	A:
d1evsa_	1evs	all-a	A:
d1f45b_	1f45	all-a	B:
d1eera_	1eer	all-a	A:
d1v7mv_	1v7m	all-a	V:
d2gmfa_	2gmf	all-a	A:
d2b8ua1	2b8u	all-a	A:1-129
d1hula_	1hul	all-a	A:
d1etea_	1ete	all-a	A:
d1m48a_	1m48	all-a	A:
d1jlia_	1jli	all-a	A:
d1ijza_	1ijz	all-a	A:
d2ilka_	2ilk	all-a	A:
d1lqsl_	1lqs	all-a	L:
d1n1fa_	1n1f	all-a	A:
d1wu3i_	1wu3	all-a	I:
d1m4ra_	1m4r	all-a	A:
d1b5la_	1b5l	all-a	A:
d1d9ca_	1d9c	all-a	A:
d2d5ba1	2d5b	all-a	A:349-500
d1pfva1	1pfv	all-a	A:389-550
d1rqga1	1rqg	all-a	A:397-606
d1u0bb1	1u0b	all-a	B:316-461
d1ilea1	1ile	all-a	A:642-821
d1ffya1	1ffy	all-a	A:645-917
d1ivsa2	1ivs	all-a	A:579-796
d1f7ua1	1f7u	all-a	A:484-607
d1iq0a1	1iq0	all-a	A:467-592
d1h3na1	1h3n	all-a	A:687-814
d1t8ka_	1t8k	all-a	A:
d1klpa_	1klp	all-a	A:
d1vkua_	1vku	all-a	A:
d1nq4a_	1nq4	all-a	A:
d2pnga1	2png	all-a	A:1-76
d1dnya_	1dny	all-a	A:
d1dv5a_	1dv5	all-a	A:
d1fr2a_	1fr2	all-a	A:
d1qrjb1	1qrj	all-a	B:131-214
d1a8oa_	1a8o	all-a	A:
d1d1da1	1d1d	all-a	A:151-230
d2fi2a1	2fi2	all-a	A:37-128
d1e6ia_	1e6i	all-a	A:
d1f68a_	1f68	all-a	A:
d1eqfa1	1eqf	all-a	A:1359-1497
d1eqfa2	1eqf	all-a	A:1498-1625
d1jspb_	1jsp	all-a	B:
d1gkza1	1gkz	all-a	A:38-185
d1jm6a1	1jm6	all-a	A:1003-1169
d1ivha1	1ivh	all-a	A:242-392
d1rx0a1	1rx0	all-a	A:241-393
d1r2ja1	1r2j	all-a	A:213-365
d1siqa1	1siq	all-a	A:239-392
d1u8va1	1u8v	all-a	A:276-490
d2c12a1	2c12	all-a	A:261-430
d2d29a1	2d29	all-a	A:235-387
d1w07a1	1w07	all-a	A:273-461
d1w07a2	1w07	all-a	A:462-659
d2cj4a1	2cj4	all-a	A:4-150
d1x91a_	1x91	all-a	A:
d1pi1a_	1pi1	all-a	A:
d1tdpa_	1tdp	all-a	A:
d2bl7a1	2bl7	all-a	A:3-82
d2etda1	2etd	all-a	A:35-183
d1v9va1	1v9v	all-a	A:8-108
d2fefa1	2fef	all-a	A:6-129
d2fug11	2fug	all-a	1:334-438
d1nkda_	1nkd	all-a	A:
d1joya_	1joy	all-a	A:
d1b3qa1	1b3q	all-a	A:293-354
d2c2aa1	2c2a	all-a	A:232-320
d1pd3a_	1pd3	all-a	A:
d1ufia_	1ufi	all-a	A:
d1skva_	1skv	all-a	A:
d1zkea1	1zke	all-a	A:1-79
d2bzba1	2bzb	all-a	A:1-54
d2az0a1	2az0	all-a	A:2-71
d2hwna1	2hwn	all-a	A:5-43
d2ezwa1	2ezw	all-a	A:12-61
d1ng7a_	1ng7	all-a	A:
d1nh2b_	1nh2	all-a	B:
d1nvpb_	1nvp	all-a	B:
d1nh2d1	1nh2	all-a	D:5-54
d1ecia_	1eci	all-a	A:
d1b0na1	1b0n	all-a	A:74-108
d1g2ya_	1g2y	all-a	A:
d1pzqa_	1pzq	all-a	A:
d1q2ha_	1q2h	all-a	A:
d1e3oc2	1e3o	all-a	C:1-75
d1ic8a2	1ic8	all-a	A:87-180
d1lmb3_	1lmb	all-a	0.125
d1r69a_	1r69	all-a	A:
d1adra_	1adr	all-a	A:
d1d1la_	1d1l	all-a	A:
d1nera_	1ner	all-a	A:
d1rzsa_	1rzs	all-a	A:
d1b0na2	1b0n	all-a	A:1-68
d1utxa_	1utx	all-a	A:
d2b5aa1	2b5a	all-a	A:1-77
d2bnma1	2bnm	all-a	A:6-76
d1dwka1	1dwk	all-a	A:1-86
d1vpwa1	1vpw	all-a	A:3-58
d1l1ma_	1l1m	all-a	A:
d1s4ka_	1s4k	all-a	A:
d1wh8a_	1wh8	all-a	A:
d1s7ea2	1s7e	all-a	A:6-85
d1ysea1	1yse	all-a	A:368-455
d1y9qa1	1y9q	all-a	A:4-82
d1zs4a1	1zs4	all-a	A:4-81
d2auwa1	2auw	all-a	A:88-154
d2awia1	2awi	all-a	A:2-66
d1x57a1	1x57	all-a	A:8-85
d2a6ca1	2a6c	all-a	A:1-69
d1hq1a_	1hq1	all-a	A:
d1qzxa2	1qzx	all-a	A:295-432
d1qb2a_	1qb2	all-a	A:
d1sknp_	1skn	all-a	P:
d1k1va_	1k1v	all-a	A:
d1nkpb_	1nkp	all-a	B:
d1nkpa_	1nkp	all-a	A:
d1nlwa_	1nlw	all-a	A:
d1mdya_	1mdy	all-a	A:
d1an4a_	1an4	all-a	A:
d1a0aa_	1a0a	all-a	A:
d1am9a_	1am9	all-a	A:
d1pzra_	1pzr	all-a	A:
d1qx2a_	1qx2	all-a	A:
d1k8ua_	1k8u	all-a	A:
d1psra_	1psr	all-a	A:
d1qlsa_	1qls	all-a	A:
d1xk4a1	1xk4	all-a	A:1-87
d1xk4c1	1xk4	all-a	C:4-86
d1j55a_	1j55	all-a	A:
d1yura1	1yur	all-a	A:1-98
d1k9ua_	1k9u	all-a	A:
d1sraa_	1sra	all-a	A:
d2pvba_	2pvb	all-a	A:
d1ctaa_	1cta	all-a	A:
d2scpa_	2scp	all-a	A:
d2sasa_	2sas	all-a	A:
d1c7va_	1c7v	all-a	A:
d1j7qa_	1j7q	all-a	A:
d1qv0a_	1qv0	all-a	A:
d1nyaa_	1nya	all-a	A:
d1jfja_	1jfj	all-a	A:
d1exra_	1exr	all-a	A:
d1oqpa_	1oqp	all-a	A:
d1m45a_	1m45	all-a	A:
d1wdcb_	1wdc	all-a	B:
d1auib_	1aui	all-a	B:
d1uhna_	1uhn	all-a	A:
d1omra_	1omr	all-a	A:
d1s6ca_	1s6c	all-a	A:
d1jbaa_	1jba	all-a	A:
d1xo5a_	1xo5	all-a	A:
d1s6ia_	1s6i	all-a	A:
d1tiza_	1tiz	all-a	A:
d1qjta_	1qjt	all-a	A:
d1ff1a_	1ff1	all-a	A:
d1fi6a_	1fi6	all-a	A:
d1ij5a_	1ij5	all-a	A:
d1hqva_	1hqv	all-a	A:
d1k94a_	1k94	all-a	A:
d1alva_	1alv	all-a	A:
d1y1xa_	1y1x	all-a	A:
d1djxa1	1djx	all-a	A:200-298
d1eg3a1	1eg3	all-a	A:85-209
d1eg3a2	1eg3	all-a	A:210-306
d1yvha1	1yvh	all-a	A:178-263
d1h8ba_	1h8b	all-a	A:
d1snla_	1snl	all-a	A:
d1tuza_	1tuz	all-a	A:
d1wlza1	1wlz	all-a	A:229-311
d1pula1	1pul	all-a	A:18-120
d1wlma1	1wlm	all-a	A:8-145
d1c3ya_	1c3y	all-a	A:
d2p70a1	2p70	all-a	A:1-132
d1p28a_	1p28	all-a	A:
d1ooha_	1ooh	all-a	A:
d1r5ra_	1r5r	all-a	A:
d1iioa_	1iio	all-a	A:
d2ciwa1	2ciw	all-a	A:0-119
d2ciwa2	2ciw	all-a	A:120-298
d1h67a_	1h67	all-a	A:
d1bkra_	1bkr	all-a	A:
d1aoaa1	1aoa	all-a	A:121-251
d1aoaa2	1aoa	all-a	A:260-375
d1wjoa_	1wjo	all-a	A:
d1rt8a_	1rt8	all-a	A:
d1sh5a1	1sh5	all-a	A:8-127
d1pa7a_	1pa7	all-a	A:
d1p2xa_	1p2x	all-a	A:
d1ujoa_	1ujo	all-a	A:
d1lnsa1	1lns	all-a	A:1-145
d1wixa_	1wix	all-a	A:
d1a26a1	1a26	all-a	A:662-796
d1gs0a1	1gs0	all-a	A:207-340
d2axia1	2axi	all-a	A:25-109
d1v32a_	1v32	all-a	A:
d1uhra_	1uhr	all-a	A:
d1tf5a1	1tf5	all-a	A:227-348
d1baza_	1baz	all-a	A:
d1mnta_	1mnt	all-a	A:
d2cpga_	2cpg	all-a	A:
d1p94a_	1p94	all-a	A:
d2hzaa1	2hza	all-a	A:1-48
d2bj7a1	2bj7	all-a	A:1-50
d1irqa_	1irq	all-a	A:
d1cmba_	1cmb	all-a	A:
d1zx3a1	1zx3	all-a	A:10-95
d1xrxa1	1xrx	all-a	A:1-35
d2bsqe1	2bsq	all-a	E:2-70
d1y9ba1	1y9b	all-a	A:3-83
d1tu7a1	1tu7	all-a	A:78-208
d2c4ja1	2c4j	all-a	A:86-218
d1k3ya1	1k3y	all-a	A:81-222
d1duga1	1dug	all-a	A:81-220
d1oe8a1	1oe8	all-a	A:85-207
d1ljra1	1ljr	all-a	A:80-244
d2cvda1	2cvd	all-a	A:76-199
d1m0ua1	1m0u	all-a	A:123-249
d2gsqa1	2gsq	all-a	A:76-202
d1tw9a1	1tw9	all-a	A:78-206
d1eema1	1eem	all-a	A:103-241
d1e6ba1	1e6b	all-a	A:88-220
d1gwca1	1gwc	all-a	A:87-224
d1oyja1	1oyj	all-a	A:86-230
d1jlva1	1jlv	all-a	A:85-207
d1r5aa1	1r5a	all-a	A:87-215
d1v2aa1	1v2a	all-a	A:84-208
d1gnwa1	1gnw	all-a	A:86-211
d1aw9a1	1aw9	all-a	A:83-217
d1n2aa1	1n2a	all-a	A:81-201
d1f2ea1	1f2e	all-a	A:81-201
d1okta1	1okt	all-a	A:86-211
d1g7oa1	1g7o	all-a	A:76-215
d1k0da1	1k0d	all-a	A:201-351
d1nhya1	1nhy	all-a	A:76-219
d1k0ma1	1k0m	all-a	A:92-240
d1z9ha1	1z9h	all-a	A:213-373
d2fnoa1	2fno	all-a	A:88-236
d1bmta1	1bmt	all-a	A:651-740
d2tpta1	2tpt	all-a	A:1-70
d1uoua1	1uou	all-a	A:33-100
d1khda1	1khd	all-a	A:12-80
d1v8ga1	1v8g	all-a	A:1-65
d2fzta1	2fzt	all-a	A:1-78
d1v2za_	1v2z	all-a	A:
d1w53a_	1w53	all-a	A:
d1bg1a1	1bg1	all-a	A:136-321
d1uura1	1uur	all-a	A:242-359
d1ez3a_	1ez3	all-a	A:
d1lvfa_	1lvf	all-a	A:
d1fioa_	1fio	all-a	A:
d1hs7a_	1hs7	all-a	A:
d1vcsa1	1vcs	all-a	A:8-96
d1s2xa_	1s2x	all-a	A:
d1rw6a_	1rw6	all-a	A:
d2fupa1	2fup	all-a	A:1-130
d1t98a2	1t98	all-a	A:119-281
d1yvha2	1yvh	all-a	A:48-177
d1de4c1	1de4	all-a	C:609-756
d2or4a1	2or4	all-a	A:594-750
d1eo0a_	1eo0	all-a	A:
d1wjta_	1wjt	all-a	A:
d2b4jc1	2b4j	all-a	C:346-426
d1xn8a_	1xn8	all-a	A:
d1f6va_	1f6v	all-a	A:
d1ofcx3	1ofc	all-a	X:697-798
d1or7c_	1or7	all-a	C:
d1c5aa_	1c5a	all-a	A:
d1v54h_	1v54	all-a	H:
d1j0ta_	1j0t	all-a	A:
d1iyra_	1iyr	all-a	A:
d1hypa_	1hyp	all-a	A:
d1fk5a_	1fk5	all-a	A:
d1tuka1	1tuk	all-a	A:1-67
d1hssa_	1hss	all-a	A:
d1beaa_	1bea	all-a	A:
d1psya_	1psy	all-a	A:
d1s6da_	1s6d	all-a	A:
d1aiea_	1aie	all-a	A:
d1k1fa_	1k1f	all-a	A:
d1adta1	1adt	all-a	A:176-265
d1owfa_	1owf	all-a	A:
d1owfb_	1owf	all-a	B:
d1b8za_	1b8z	all-a	A:
d1exea_	1exe	all-a	A:
d1dp3a_	1dp3	all-a	A:
d2g7oa1	2g7o	all-a	A:60-127
d1vlba1	1vlb	all-a	A:81-193
d1v97a1	1v97	all-a	A:93-165
d1n62a1	1n62	all-a	A:82-163
d1dj8a_	1dj8	all-a	A:
d1g9la_	1g9l	all-a	A:
d1nmra_	1nmr	all-a	A:
d1ifwa_	1ifw	all-a	A:
d1i2ta_	1i2t	all-a	A:
d1gyza_	1gyz	all-a	A:
d1af7a1	1af7	all-a	A:11-91
d2a6ta1	2a6t	all-a	A:1-94
d1xl3c1	1xl3	all-a	C:2-92
d1z21a1	1z21	all-a	A:42-145
d1xkpa1	1xkp	all-a	A:73-269
d1u84a_	1u84	all-a	A:
d1mp1a_	1mp1	all-a	A:
d1s5qb_	1s5q	all-a	B:
d1j2ma_	1j2m	all-a	A:
d2f4mb1	2f4m	all-a	B:275-332
d1x3zb1	1x3z	all-a	B:253-309
d1rxqa_	1rxq	all-a	A:
d2f22a1	2f22	all-a	A:1-141
d1xoub_	1xou	all-a	B:
d1ojha_	1ojh	all-a	A:
d2au5a1	2au5	all-a	A:1-132
d1wu9a1	1wu9	all-a	A:191-249
d1bqva_	1bqv	all-a	A:
d1ji7a_	1ji7	all-a	A:
d1sv0c_	1sv0	all-a	C:
d1sxda_	1sxd	all-a	A:
d1sxea_	1sxe	all-a	A:
d1b4fa_	1b4f	all-a	A:
d1dxsa_	1dxs	all-a	A:
d1kw4a_	1kw4	all-a	A:
d1oxja1	1oxj	all-a	A:594-655
d1z1va1	1z1v	all-a	A:33-102
d1ow5a_	1ow5	all-a	A:
d1v38a_	1v38	all-a	A:
d2f3na1	2f3n	all-a	A:2-65
d1wwva1	1wwv	all-a	A:8-85
d1pk3a1	1pk3	all-a	A:17-79
d2d8ca1	2d8c	all-a	A:7-91
d1x40a1	1x40	all-a	A:8-85
d1cuka2	1cuk	all-a	A:65-142
d1ixra1	1ixr	all-a	A:63-135
d1kfta_	1kft	all-a	A:
d1dgsa1	1dgs	all-a	A:401-581
d2csba1	2csb	all-a	A:351-409
d2csba2	2csb	all-a	A:294-350
d2csba3	2csb	all-a	A:410-464
d2csba4	2csb	all-a	A:465-519
d2a1jb1	2a1j	all-a	B:219-296
d1x2ia1	1x2i	all-a	A:2-69
d2a1ja1	2a1j	all-a	A:837-898
d1lb2b_	1lb2	all-a	B:
d1doqa_	1doq	all-a	A:
d1z3eb1	1z3e	all-a	B:245-311
d1szpa1	1szp	all-a	A:81-144
d2i1qa1	2i1q	all-a	A:5-64
d1u9la_	1u9l	all-a	A:
d1y88a1	1y88	all-a	A:128-186
d1ci4a_	1ci4	all-a	A:
d2fmpa1	2fmp	all-a	A:10-91
d1jmsa1	1jms	all-a	A:148-242
d2bcqa1	2bcq	all-a	A:252-327
d2fmpa2	2fmp	all-a	A:92-148
d1jmsa3	1jms	all-a	A:243-302
d2bcqa2	2bcq	all-a	A:329-385
d1tfra1	1tfr	all-a	A:183-305
d1bgxt1	1bgx	all-a	T:174-289
d1xo1a1	1xo1	all-a	A:186-290
d1rxwa1	1rxw	all-a	A:220-324
d1ul1x1	1ul1	all-a	X:218-357
d1d8ba_	1d8b	all-a	A:
d1wuda1	1wud	all-a	A:530-606
d2e1fa1	2e1f	all-a	A:1142-1235
d1go3f_	1go3	all-a	F:
d1y14a_	1y14	all-a	A:
d2c35a1	2c35	all-a	A:14-142
d1yt3a1	1yt3	all-a	A:194-294
d1yt3a2	1yt3	all-a	A:295-375
d2hbja1	2hbj	all-a	A:421-516
d2cpra1	2cpr	all-a	A:483-595
d1f44a1	1f44	all-a	A:20-129
d1a0pa1	1a0p	all-a	A:3-100
d1p4ea1	1p4e	all-a	A:2-129
d1zyma1	1zym	all-a	A:22-144
d1ryka_	1ryk	all-a	A:
d1m6ya1	1m6y	all-a	A:115-215
d1kl9a1	1kl9	all-a	A:89-182
d1q46a1	1q46	all-a	A:89-175
d2ahob1	2aho	all-a	B:85-175
d2fj6a1	2fj6	all-a	A:1-74
d1ecwa_	1ecw	all-a	A:
d1jvra_	1jvr	all-a	A:
d2f76x1	2f76	all-a	X:1-94
d1a6sa_	1a6s	all-a	A:
d1heka_	1hek	all-a	A:
d1uhua_	1uhu	all-a	A:
d1r6ra_	1r6r	all-a	A:
d1sfka_	1sfk	all-a	A:
d1qgta_	1qgt	all-a	A:
d1aepa_	1aep	all-a	A:
d1eq1a_	1eq1	all-a	A:
d1o5ha_	1o5h	all-a	A:
d1sj7a1	1sj7	all-a	A:488-654
d1r0da_	1r0d	all-a	A:
d1sj8a2	1sj8	all-a	A:658-782
d1u89a1	1u89	all-a	A:752-889
d1xlya_	1xly	all-a	A:
d2cbia1	2cbi	all-a	A:496-624
d2choa1	2cho	all-a	A:437-590
d2ijqa1	2ijq	all-a	A:14-158
d2cwya1	2cwy	all-a	A:1-94
d2es9a1	2es9	all-a	A:11-107
d1n69a_	1n69	all-a	A:
d1nkla_	1nkl	all-a	A:
d1l9la_	1l9l	all-a	A:
d2gtga1	2gtg	all-a	A:2-79
d1of9a_	1of9	all-a	A:
d1qdma1	1qdm	all-a	A:1S-104S
d1o82a_	1o82	all-a	A:
d1bo9a_	1bo9	all-a	A:
d1n00a_	1n00	all-a	A:
d1w7ba_	1w7b	all-a	A:
d1azsc1	1azs	all-a	C:86-201
d1cipa1	1cip	all-a	A:61-181
d1zcba1	1zcb	all-a	A:76-201
d1ej5a_	1ej5	all-a	A:
d1w0ja1	1w0j	all-a	A:380-510
d2jdid1	2jdi	all-a	D:358-475
d1fkma1	1fkm	all-a	A:249-442
d1fkma2	1fkm	all-a	A:443-630
d1jvsa1	1jvs	all-a	A:301-399
d1r0ka1	1r0k	all-a	A:291-385
d1abva_	1abv	all-a	A:
d1g7da_	1g7d	all-a	A:
d2c0ga1	2c0g	all-a	A:1146-1251
d1m2oa1	1m2o	all-a	A:524-626
d1pd0a1	1pd0	all-a	A:647-753
d1dvka_	1dvk	all-a	A:
d1m9fc_	1m9f	all-a	C:
d2eiaa2	2eia	all-a	A:17-147
d1g03a_	1g03	all-a	A:
d1em9a_	1em9	all-a	A:
d1u7ka_	1u7k	all-a	A:
d2cchb1	2cch	all-a	B:181-308
d2cchb2	2cch	all-a	B:309-432
d1jkwa1	1jkw	all-a	A:11-161
d1jkwa2	1jkw	all-a	A:162-287
d2f2ca1	2f2c	all-a	A:9-148
d2f2ca2	2f2c	all-a	A:149-254
d1f5qb1	1f5q	all-a	B:6-146
d1f5qb2	1f5q	all-a	B:147-252
d1g3nc1	1g3n	all-a	C:16-147
d1g3nc2	1g3n	all-a	C:148-253
d1unld_	1unl	all-a	D:
d1vola1	1vol	all-a	A:113-207
d1vola2	1vol	all-a	A:208-316
d1aisb1	1ais	all-a	B:1108-1205
d1aisb2	1ais	all-a	B:1206-1300
d1guxa_	1gux	all-a	A:
d1guxb_	1gux	all-a	B:
d1k8ke_	1k8k	all-a	E:
d1o0wa1	1o0w	all-a	A:-1-167
d2ez6a1	2ez6	all-a	A:3-150
d1u61a_	1u61	all-a	A:
d1ztda1	1ztd	all-a	A:2-125
d1rssa_	1rss	all-a	A:
d1iqva_	1iqv	all-a	A:
d1jr3a1	1jr3	all-a	A:243-368
d2gnoa1	2gno	all-a	A:209-306
d1a5ta1	1a5t	all-a	A:208-330
d1jr3d1	1jr3	all-a	D:212-338
d1iqpa1	1iqp	all-a	A:233-327
d1sxja1	1sxj	all-a	A:548-693
d1sxjb1	1sxj	all-a	B:231-322
d1sxjc1	1sxj	all-a	C:239-333
d1sxjd1	1sxj	all-a	D:263-353
d1sxje1	1sxj	all-a	E:256-354
d2hhpa1	2hhp	all-a	A:202-351
d1px5a1	1px5	all-a	A:201-346
d1r89a1	1r89	all-a	A:143-257
d2b4va1	2b4v	all-a	A:289-471
d1tkva_	1tkv	all-a	A:
d1ny9a_	1ny9	all-a	A:
d1ug0a_	1ug0	all-a	A:
d1puza_	1puz	all-a	A:
d1seda_	1sed	all-a	A:
d1vk5a_	1vk5	all-a	A:
d2fi0a1	2fi0	all-a	A:3-81
d2euca1	2euc	all-a	A:1-113
d1s0pa_	1s0p	all-a	A:
d2j0oa1	2j0o	all-a	A:39-322
d2izpa1	2izp	all-a	A:1035-1301
d2isya2	2isy	all-a	A:65-140
d1on2a2	1on2	all-a	A:63-136
d1gpja1	1gpj	all-a	A:303-404
d1uptb_	1upt	all-a	B:
d1urua_	1uru	all-a	A:
d2d4ca1	2d4c	all-a	A:11-247
d1i4da_	1i4d	all-a	A:
d1y2oa1	1y2o	all-a	A:1-248
d1vf6a_	1vf6	all-a	A:
d1vf6c_	1vf6	all-a	C:
d1rsoa_	1rso	all-a	A:
d1rsob_	1rso	all-a	B:
d1zl8b1	1zl8	all-a	B:106-159
d1zl8a1	1zl8	all-a	A:4-53
d1uuja_	1uuj	all-a	A:
d2bnka1	2bnk	all-a	A:66-128
d1ykhb1	1ykh	all-a	B:2-130
d1ykha1	1ykh	all-a	A:111-205
d1ngra_	1ngr	all-a	A:
d1ddfa_	1ddf	all-a	A:
d1fada_	1fad	all-a	A:
d1d2za_	1d2z	all-a	A:
d1d2zb_	1d2z	all-a	B:
d1icha_	1ich	all-a	A:
d1wh4a_	1wh4	all-a	A:
d1wmga_	1wmg	all-a	A:
d1a1za_	1a1z	all-a	A:
d1n3ka_	1n3k	all-a	A:
d3crda_	3crd	all-a	A:
d1cy5a_	1cy5	all-a	A:
d3ygsp_	3ygs	all-a	P:
d1dgna_	1dgn	all-a	A:
d1ucpa_	1ucp	all-a	A:
d1pn5a1	1pn5	all-a	A:59-151
d1hw1a2	1hw1	all-a	A:79-230
d1yoza1	1yoz	all-a	A:11-124
d1eyva_	1eyv	all-a	A:
d1ey1a_	1ey1	all-a	A:
d1tzva_	1tzv	all-a	A:
d1q8ca_	1q8c	all-a	A:
d1sqga1	1sqg	all-a	A:5-144
d1y9ia_	1y9i	all-a	A:
d1b79a_	1b79	all-a	A:
d1q5za_	1q5z	all-a	A:
d1qh4a1	1qh4	all-a	A:2-102
d1m15a1	1m15	all-a	A:2-95
d1tx9a1	1tx9	all-a	A:7-144
d1llaa1	1lla	all-a	A:2-109
d1llaa2	1lla	all-a	A:110-379
d1js8a1	1js8	all-a	A:2503-2791
d1bt3a_	1bt3	all-a	A:
d1dbha1	1dbh	all-a	A:198-404
d1by1a_	1by1	all-a	A:
d1f5xa_	1f5x	all-a	A:
d1foea1	1foe	all-a	A:1034-1239
d1ki1b1	1ki1	all-a	B:1229-1438
d1ntya1	1nty	all-a	A:1231-1414
d1txda1	1txd	all-a	A:766-999
d1boua_	1bou	all-a	A:
d1p0ya1	1p0y	all-a	A:311-486
d1hbna1	1hbn	all-a	A:270-549
d1hbnb1	1hbn	all-a	B:189-443
d1sdia_	1sdi	all-a	A:
d2fefa2	2fef	all-a	A:135-293
d2jeka1	2jek	all-a	A:6-145
d2cxfa1	2cxf	all-a	A:83-249
d2fm9a1	2fm9	all-a	A:49-263
d1bgfa_	1bgf	all-a	A:
d1agre_	1agr	all-a	E:
d1fqia_	1fqi	all-a	A:
d1dk8a_	1dk8	all-a	A:
d1iapa_	1iap	all-a	A:
d1htjf_	1htj	all-a	F:
d1omwa1	1omw	all-a	A:29-185
d1gzsb_	1gzs	all-a	B:
d1l8wa_	1l8w	all-a	A:
d1izma_	1izm	all-a	A:
d1nxha_	1nxh	all-a	A:
d2apla1	2apl	all-a	A:2-150
d1a9xa1	1a9x	all-a	A:403-555
d2e3ba1	2e3b	all-a	A:9-344
d2euta1	2eut	all-a	A:4-294
d1oafa_	1oaf	all-a	A:
d1gwua_	1gwu	all-a	A:
d1mwva1	1mwv	all-a	A:35-440
d1mwva2	1mwv	all-a	A:441-748
d1q4ga1	1q4g	all-a	A:74-584
d1jj2o_	1jj2	all-a	O:
d1ng6a_	1ng6	all-a	A:
d2f2ab1	2f2a	all-a	B:294-400
d2d6fc1	2d6f	all-a	C:445-503
d1zq1c1	1zq1	all-a	C:457-512
d1wpba_	1wpb	all-a	A:
d1td6a_	1td6	all-a	A:
d1vj7a1	1vj7	all-a	A:5-196
d2paqa1	2paq	all-a	A:2-187
d1xx7a_	1xx7	all-a	A:
d1ynba1	1ynb	all-a	A:7-173
d2heka1	2hek	all-a	A:1-369
d2o6ia1	2o6i	all-a	A:1-453
d1y2ka1	1y2k	all-a	A:86-411
d1tbfa_	1tbf	all-a	A:
d1so2a_	1so2	all-a	A:
d2hd1a1	2hd1	all-a	A:181-506
d1taza_	1taz	all-a	A:
d1vqra_	1vqr	all-a	A:
d2ibna1	2ibn	all-a	A:37-285
d1u6za1	1u6z	all-a	A:313-509
d2icwg1	2icw	all-a	G:1-213
d1aa7a_	1aa7	all-a	A:
d1orna_	1orn	all-a	A:
d1muna_	1mun	all-a	A:
d1ngna_	1ngn	all-a	A:
d1keaa_	1kea	all-a	A:
d1nkua_	1nku	all-a	A:
d1pu6a_	1pu6	all-a	A:
d1mpga1	1mpg	all-a	A:100-282
d1m3qa1	1m3q	all-a	A:136-325
d1xqoa_	1xqo	all-a	A:
d1xg7a_	1xg7	all-a	A:
d1j09a1	1j09	all-a	A:306-468
d1irxa1	1irx	all-a	A:320-523
d1yfsa1	1yfs	all-a	A:237-457
d1rlra1	1rlr	all-a	A:10-221
d1peqa1	1peq	all-a	A:13-174
d1t77a1	1t77	all-a	A:2186-2489
d2j07a1	2j07	all-a	A:172-405
d1owla1	1owl	all-a	A:205-475
d1np7a1	1np7	all-a	A:205-483
d1u3da1	1u3d	all-a	A:198-497
d2cvza1	2cvz	all-a	A:158-289
d1vpda1	1vpd	all-a	A:164-296
d1pgpa1	1pgp	all-a	A:177-473
d1pgja1	1pgj	all-a	A:179-478
d1lj8a3	1lj8	all-a	A:287-492
d1np3a1	1np3	all-a	A:183-327
d1qmga1	1qmg	all-a	A:308-595
d1f14a1	1f14	all-a	A:204-302
d1wdka1	1wdk	all-a	A:497-620
d1wdka2	1wdk	all-a	A:621-715
d1i36a1	1i36	all-a	A:153-264
d1dlja1	1dlj	all-a	A:197-294
d1mv8a1	1mv8	all-a	A:203-300
d1bg6a1	1bg6	all-a	A:188-359
d1m66a1	1m66	all-a	A:198-357
d1txga1	1txg	all-a	A:181-335
d1ks9a1	1ks9	all-a	A:168-291
d2amfa1	2amf	all-a	A:153-256
d2b0ja1	2b0j	all-a	A:243-344
d2g5ca1	2g5c	all-a	A:201-310
d2f1ka1	2f1k	all-a	A:166-279
d1utga_	1utg	all-a	A:
d1zkra1	1zkr	all-a	A:1-72
d1zkra2	1zkr	all-a	A:75-144
d1gaia_	1gai	all-a	A:
d2fbaa1	2fba	all-a	A:1-492
d1kwfa_	1kwf	all-a	A:
d1ia6a_	1ia6	all-a	A:
d1h12a_	1h12	all-a	A:
d1ks8a_	1ks8	all-a	A:
d1clca1	1clc	all-a	A:135-575
d1ut9a1	1ut9	all-a	A:306-816
d1g9ga_	1g9g	all-a	A:
d1v5da_	1v5d	all-a	A:
d1wu4a1	1wu4	all-a	A:6-381
d1wzza1	1wzz	all-a	A:23-341
d1fp3a_	1fp3	all-a	A:
d2afaa1	2afa	all-a	A:4-415
d1h54a1	1h54	all-a	A:269-753
d1v7wa1	1v7w	all-a	A:271-801
d1lf6a1	1lf6	all-a	A:288-684
d1nc5a_	1nc5	all-a	A:
d2d5ja1	2d5j	all-a	A:1-377
d1dl2a_	1dl2	all-a	A:
d1krea_	1kre	all-a	A:
d1x9da1	1x9d	all-a	A:245-697
d1nxca_	1nxc	all-a	A:
d1qaza_	1qaz	all-a	A:
d1cb8a1	1cb8	all-a	A:26-335
d1rwha1	1rwh	all-a	A:4-372
d1n7oa1	1n7o	all-a	A:170-540
d1x1ia1	1x1i	all-a	A:26-386
d1hn0a1	1hn0	all-a	A:235-618
d1gxma_	1gxm	all-a	A:
d1r76a_	1r76	all-a	A:
d5eaua1	5eau	all-a	A:21-220
d1n1ba1	1n1b	all-a	A:64-270
d2sqca2	2sqc	all-a	A:37-307
d1w6ka2	1w6k	all-a	A:100-378
d1n4qb_	1n4q	all-a	B:
d2h6fb1	2h6f	all-a	B:521-921
d1dceb_	1dce	all-a	B:
d1c3da_	1c3d	all-a	A:
d1hzfa_	1hzf	all-a	A:
d1csha_	1csh	all-a	A:
d1k3pa_	1k3p	all-a	A:
d1ioma_	1iom	all-a	A:
d1re9a_	1re9	all-a	A:
d2ij2a1	2ij2	all-a	A:3-455
d1jfba_	1jfb	all-a	A:
d1z8oa1	1z8o	all-a	A:3-404
d1q5da_	1q5d	all-a	A:
d1cpta_	1cpt	all-a	A:
d1x8va_	1x8v	all-a	A:
d1izoa_	1izo	all-a	A:
d1lfka_	1lfk	all-a	A:
d1n40a_	1n40	all-a	A:
d1odoa_	1odo	all-a	A:
d1n97a_	1n97	all-a	A:
d1io7a_	1io7	all-a	A:
d1po5a_	1po5	all-a	A:
d1tqna_	1tqn	all-a	A:
d1s1fa_	1s1f	all-a	A:
d1g8ea_	1g8e	all-a	A:
d1dd3a1	1dd3	all-a	A:1-57
d1rqta_	1rqt	all-a	A:
d1iiea_	1iie	all-a	A:
d1aora1	1aor	all-a	A:211-605
d1b25a1	1b25	all-a	A:211-619
d1d2ta_	1d2t	all-a	A:
d1qi9a_	1qi9	all-a	A:
d1qhba_	1qhb	all-a	A:
d1vnsa_	1vns	all-a	A:
d1iyjb1	1iyj	all-a	B:2403-2598
d1hnra_	1hnr	all-a	A:
d1ov9a_	1ov9	all-a	A:
d1siga_	1sig	all-a	A:
d1ku2a2	1ku2	all-a	A:93-272
d1h3la_	1h3l	all-a	A:
d1or7a2	1or7	all-a	A:-1-111
d1rp3a3	1rp3	all-a	A:0-86
d1ewqa1	1ewq	all-a	A:267-541
d1wb9a1	1wb9	all-a	A:270-566
d1tf5a2	1tf5	all-a	A:571-780
d1nkta2	1nkt	all-a	A:616-835
d1vmga_	1vmg	all-a	A:
d2gtaa1	2gta	all-a	A:1-98
d2oiea1	2oie	all-a	A:21-122
d2p06a1	2p06	all-a	A:1-84
d1ogla_	1ogl	all-a	A:
d1w2ya_	1w2y	all-a	A:
d1y6xa1	1y6x	all-a	A:7-93
d1yvwa1	1yvw	all-a	A:4-95
d1us7b_	1us7	all-a	B:
d1nt2b_	1nt2	all-a	B:
d1z67a1	1z67	all-a	A:3-131
d1f5na1	1f5n	all-a	A:284-583
d1n93x_	1n93	all-a	X:
d2gtta1	2gtt	all-a	A:6-448
d2gica1	2gic	all-a	A:2-422
d1tx4a_	1tx4	all-a	A:
d1pbwa_	1pbw	all-a	A:
d1f7ca_	1f7c	all-a	A:
d1xa6a1	1xa6	all-a	A:271-466
d1wera_	1wer	all-a	A:
d1nf1a_	1nf1	all-a	A:
d1nvus_	1nvu	all-a	S:
d1h6oa_	1h6o	all-a	A:
d1h6pa_	1h6p	all-a	A:
d1miwa1	1miw	all-a	A:140-404
d1ou5a1	1ou5	all-a	A:151-354
d1vfga1	1vfg	all-a	A:137-351
d1jdha_	1jdh	all-a	A:
d1qgra_	1qgr	all-a	A:
d2bpta1	2bpt	all-a	A:1-861
d1qbkb_	1qbk	all-a	B:
d1wa5b_	1wa5	all-a	B:
d1wa5c_	1wa5	all-a	C:
d1gw5a_	1gw5	all-a	A:
d1gw5b_	1gw5	all-a	B:
d1b3ua_	1b3u	all-a	A:
d1u6gc_	1u6g	all-a	C:
d1ug3a1	1ug3	all-a	A:1235-1427
d1ug3a2	1ug3	all-a	A:1438-1564
d1hu3a_	1hu3	all-a	A:
d1paqa_	1paq	all-a	A:
d1uw4b_	1uw4	all-a	B:
d1h6ka1	1h6k	all-a	A:27-290
d1h6ka2	1h6k	all-a	A:291-480
d1h6ka3	1h6k	all-a	A:481-790
d2nsza1	2nsz	all-a	A:322-450
d1oxja2	1oxj	all-a	A:656-763
d1upka_	1upk	all-a	A:
d1hs6a1	1hs6	all-a	A:461-610
d1b89a_	1b89	all-a	A:
d1bpoa1	1bpo	all-a	A:331-487
d1lrva_	1lrv	all-a	A:
d1e7ua1	1e7u	all-a	A:525-725
d1m8za_	1m8z	all-a	A:
d1ho8a_	1ho8	all-a	A:
d1oyza_	1oyz	all-a	A:
d1te4a_	1te4	all-a	A:
d1t06a_	1t06	all-a	A:
d2b6ca1	2b6c	all-a	A:3-215
d1rz4a2	1rz4	all-a	A:2-131
d1w9ca_	1w9c	all-a	A:
d2jaka1	2jak	all-a	A:30-372
d1xqra1	1xqr	all-a	A:87-350
d1y6ia1	1y6i	all-a	A:1-82
d1z3xa1	1z3x	all-a	A:1-87
d2bnxa1	2bnx	all-a	A:133-475
d1xm9a1	1xm9	all-a	A:244-700
d1n4ka1	1n4k	all-a	A:436-602
d1n8va_	1n8v	all-a	A:
d1r8se_	1r8s	all-a	E:
d1ku1a_	1ku1	all-a	A:
d1xsza1	1xsz	all-a	A:1-197
d1lsha1	1lsh	all-a	A:285-620
d1qsaa1	1qsa	all-a	A:1-450
d1l5ja1	1l5j	all-a	A:1-160
d1klxa_	1klx	all-a	A:
d1ouva_	1ouv	all-a	A:
d2h6fa1	2h6f	all-a	A:55-369
d1qjba_	1qjb	all-a	A:
d1a17a_	1a17	all-a	A:
d1elwa_	1elw	all-a	A:
d1elra_	1elr	all-a	A:
d1qqea_	1qqe	all-a	A:
d1hh8a_	1hh8	all-a	A:
d1fcha_	1fch	all-a	A:
d1hxia_	1hxi	all-a	A:
d1ihga1	1ihg	all-a	A:197-365
d1nzna_	1nzn	all-a	A:
d1y8ma1	1y8m	all-a	A:1-138
d1p5qa1	1p5q	all-a	A:258-427
d1w3ba_	1w3b	all-a	A:
d1tjca_	1tjc	all-a	A:
d1xnfa_	1xnf	all-a	A:
d2c2la1	2c2l	all-a	A:24-224
d1zu2a1	1zu2	all-a	A:1-145
d2fbna1	2fbn	all-a	A:22-174
d1ya0a1	1ya0	all-a	A:1-497
d1hz4a_	1hz4	all-a	A:
d2ff4a2	2ff4	all-a	A:105-283
d2awia2	2awi	all-a	A:71-301
d1eyha_	1eyh	all-a	A:
d1dvpa1	1dvp	all-a	A:1-145
d1elka_	1elk	all-a	A:
d1ujka_	1ujk	all-a	A:
d1hf8a2	1hf8	all-a	A:19-149
d1szaa_	1sza	all-a	A:
d1j1ja_	1j1j	all-a	A:
d1kpsb_	1kps	all-a	B:
d1k8kg_	1k8k	all-a	G:
d1qc7a_	1qc7	all-a	A:
d1ldja2	1ldj	all-a	A:17-410
d2d2sa1	2d2s	all-a	A:525-753
d2b7ma1	2b7m	all-a	A:73-623
d1rw2a_	1rw2	all-a	A:
d1wy6a1	1wy6	all-a	A:7-167
d1v54e_	1v54	all-a	E:
d2a9ua1	2a9u	all-a	A:6-139
d2ajaa1	2aja	all-a	A:3-348
d1yvra1	1yvr	all-a	A:5-363
d1z3xa2	1z3x	all-a	A:88-235
d1f8na1	1f8n	all-a	A:150-839
d1loxa1	1lox	all-a	A:113-663
d1c1ka_	1c1k	all-a	A:
d2o7oa2	2o7o	all-a	A:68-208
d1jt6a2	1jt6	all-a	A:73-187
d1pb6a2	1pb6	all-a	A:86-211
d1vi0a2	1vi0	all-a	A:78-194
d1rkta2	1rkt	all-a	A:83-205
d1t56a2	1t56	all-a	A:95-214
d1ui5a2	1ui5	all-a	A:80-212
d1t33a2	1t33	all-a	A:89-220
d1sgma2	1sgm	all-a	A:78-188
d2id3a2	2id3	all-a	A:81-203
d1z77a2	1z77	all-a	A:76-200
d2i10a2	2i10	all-a	A:79-194
d2gena2	2gen	all-a	A:76-193
d2d6ya2	2d6y	all-a	A:75-192
d2g7la2	2g7l	all-a	A:87-230
d2np3a2	2np3	all-a	A:100-211
d2fx0a2	2fx0	all-a	A:77-198
d1zk8a2	1zk8	all-a	A:78-182
d2fd5a2	2fd5	all-a	A:77-180
d1v7ba2	1v7b	all-a	A:75-175
d1z0xa2	1z0x	all-a	A:72-220
d2gfna2	2gfn	all-a	A:81-199
d2fbqa2	2fbq	all-a	A:81-214
d2g7ga2	2g7g	all-a	A:74-205
d2np5a2	2np5	all-a	A:78-195
d2fq4a2	2fq4	all-a	A:78-192
d2g3ba2	2g3b	all-a	A:74-189
d2g7sa2	2g7s	all-a	A:77-192
d1fs1b1	1fs1	all-a	B:86-140
d1fs1a1	1fs1	all-a	A:109-149
d1nexb1	1nex	all-a	B:270-369
d1p22a1	1p22	all-a	A:135-252
d1fcya_	1fcy	all-a	A:
d1pdua_	1pdu	all-a	A:
d1sqna_	1sqn	all-a	A:
d1xpca_	1xpc	all-a	A:
d2p54a1	2p54	all-a	A:202-468
d1nrla_	1nrl	all-a	A:
d1ie9a_	1ie9	all-a	A:
d1n46a_	1n46	all-a	A:
d1g2na_	1g2n	all-a	A:
d1nq7a_	1nq7	all-a	A:
d2gpua1	2gpu	all-a	A:235-455
d1pzla_	1pzl	all-a	A:
d1pk5a_	1pk5	all-a	A:
d1pq9a_	1pq9	all-a	A:
d1osha_	1osh	all-a	A:
d1r1kd_	1r1k	all-a	D:
d1xvpb_	1xvp	all-a	B:
d1ah7a_	1ah7	all-a	A:
d1ca1a1	1ca1	all-a	A:1-249
d1ak0a_	1ak0	all-a	A:
d1x9na1	1x9n	all-a	A:262-533
d1t3wa_	1t3w	all-a	A:
d1zt2b1	1zt2	all-a	B:3-209
d2ot3a1	2ot3	all-a	A:139-387
d1t11a1	1t11	all-a	A:248-376
d2ex3b1	2ex3	all-a	B:71-259
d1swxa_	1swx	all-a	A:
d1tm9a_	1tm9	all-a	A:
d2c6ja1	2c6j	all-a	A:15-308
d1zroa1	1zro	all-a	A:8-282
d1zroa2	1zro	all-a	A:283-596
d2g03a1	2g03	all-a	A:11-187
d1szha_	1szh	all-a	A:
d1rp4a_	1rp4	all-a	A:
d1n5ua1	1n5u	all-a	A:2-196
d1n5ua2	1n5u	all-a	A:197-388
d1n5ua3	1n5u	all-a	A:389-584
d1kxpd1	1kxp	all-a	D:17-214
d1kxpd2	1kxp	all-a	D:215-404
d1kxpd3	1kxp	all-a	D:405-473
d1vdka_	1vdk	all-a	A:
d1tjva_	1tjv	all-a	A:
d1c3ca_	1c3c	all-a	A:
d1dofa_	1dof	all-a	A:
d1q5na_	1q5n	all-a	A:
d1gkma_	1gkm	all-a	A:
d1t6ja_	1t6j	all-a	A:
d1w27a_	1w27	all-a	A:
d1v9da_	1v9d	all-a	A:
d1ux5a_	1ux5	all-a	A:
d1ubya_	1uby	all-a	A:
d1rqja_	1rqj	all-a	A:
d1rtra_	1rtr	all-a	A:
d1v4ea_	1v4e	all-a	A:
d1ezfa_	1ezf	all-a	A:
d5eaua2	5eau	all-a	A:221-548
d1n1ba2	1n1b	all-a	A:271-598
d1di1a_	1di1	all-a	A:
d1ps1a_	1ps1	all-a	A:
d1kiya_	1kiy	all-a	A:
d1n1ca_	1n1c	all-a	A:
d1s9ua_	1s9u	all-a	A:
d1ecma_	1ecm	all-a	A:
d2d8da1	2d8d	all-a	A:3-82
d2h9da1	2h9d	all-a	A:1-94
d1ybza1	1ybz	all-a	A:2-75
d5csma_	5csm	all-a	A:
d2gtvx1	2gtv	all-a	X:1-93
d2fp1a1	2fp1	all-a	A:35-199
d1pprm1	1ppr	all-a	M:1-156
d1n45a_	1n45	all-a	A:
d1wzda1	1wzd	all-a	A:7-213
d1j77a_	1j77	all-a	A:
d1sk7a_	1sk7	all-a	A:
d1rtwa_	1rtw	all-a	A:
d2f2ga1	2f2g	all-a	A:5-219
d1udda_	1udd	all-a	A:
d1to9a_	1to9	all-a	A:
d1wwma1	1wwm	all-a	A:11-190
d1z72a1	1z72	all-a	A:4-220
d2a2ma1	2a2m	all-a	A:10-240
d1otva_	1otv	all-a	A:
d1rcwa_	1rcw	all-a	A:
d2nw8a1	2nw8	all-a	A:23-284
d1zeea1	1zee	all-a	A:6-392
d2d0ta1	2d0t	all-a	A:12-403
d1vkea_	1vke	all-a	A:
d2af7a1	2af7	all-a	A:1-119
d1knca_	1knc	all-a	A:
d2gmya1	2gmy	all-a	A:2-148
d2cwqa1	2cwq	all-a	A:1-117
d1k6ka_	1k6k	all-a	A:
d1khya_	1khy	all-a	A:
d1qvra1	1qvr	all-a	A:4-148
d1m98a1	1m98	all-a	A:2-175
d1un8a1	1un8	all-a	A:336-550
d1t5ja_	1t5j	all-a	A:
d2csba5	2csb	all-a	A:3-293
d2g62a1	2g62	all-a	A:22-322
d2ixoa1	2ixo	all-a	A:2-317
d2ixna1	2ixn	all-a	A:3-299
d2ce7a1	2ce7	all-a	A:411-603
d1n81a_	1n81	all-a	A:
d1tj1a1	1tj1	all-a	A:89-261
d2hp8a_	2hp8	all-a	A:
d1u97a_	1u97	all-a	A:
d1mc2a_	1mc2	all-a	A:
d1g4ia_	1g4i	all-a	A:
d1le6a_	1le6	all-a	A:
d1poca_	1poc	all-a	A:
d1lwba_	1lwb	all-a	A:
d2aiba1	2aib	all-a	A:1-98
d1g8qa_	1g8q	all-a	A:
d1q8da_	1q8d	all-a	A:
d1dvoa_	1dvo	all-a	A:
d1zoqc1	1zoq	all-a	C:2065-2111
d1kbha_	1kbh	all-a	A:
d2bw3a1	2bw3	all-a	A:79-162
d1rf8b_	1rf8	all-a	B:
d1w6sb_	1w6s	all-a	B:
d1tbge_	1tbg	all-a	E:
d1gg2g_	1gg2	all-a	G:
d1hfes_	1hfe	all-a	S:
d1ef1c_	1ef1	all-a	C:
d1dpjb_	1dpj	all-a	B:
d1e79i_	1e79	all-a	I:
d1pbyc_	1pby	all-a	C:
d1sa0e_	1sa0	all-a	E:
d1rp3b_	1rp3	all-a	B:
d2f2ac1	2f2a	all-a	C:3-94
d1wmib1	1wmi	all-a	B:7-67
d1i77a_	1i77	all-a	A:
d2cy3a_	2cy3	all-a	A:
d1aqea_	1aqe	all-a	A:
d1j0pa_	1j0p	all-a	A:
d1gyoa_	1gyo	all-a	A:
d3caoa_	3cao	all-a	A:
d1os6a_	1os6	all-a	A:
d1rwja_	1rwj	all-a	A:
d1ofwa_	1ofw	all-a	A:
d2cvca1	2cvc	all-a	A:40-544
d2i5nc1	2i5n	all-a	C:1-332
d1fgja_	1fgj	all-a	A:
d1ft5a_	1ft5	all-a	A:
d1h21a_	1h21	all-a	A:
d1fs7a_	1fs7	all-a	A:
d1oaha_	1oah	all-a	A:
d1y0pa1	1y0p	all-a	A:1-102
d1qo8a1	1qo8	all-a	A:2-102
d1m1qa_	1m1q	all-a	A:
d1sp3a_	1sp3	all-a	A:
d1mjul1	1mju	all-b	L:1-107
d1oaql_	1oaq	all-b	L:
d1mjuh1	1mju	all-b	H:1-113
d1fn4b1	1fn4	all-b	B:1-106
d1tjgh1	1tjg	all-b	H:1-113
d1kxvc_	1kxv	all-b	C:
d1h5ba_	1h5b	all-b	A:
d1lp9e1	1lp9	all-b	E:0-117
d1fo0a_	1fo0	all-b	A:
d1ogad1	1oga	all-b	D:3-117
d1kgcd1	1kgc	all-b	D:2-117
d2gj6d1	2gj6	all-b	D:15-114
d1fo0b_	1fo0	all-b	B:
d1nfdb1	1nfd	all-b	B:1-117
d1ogae1	1oga	all-b	E:5-118
d1ymme1	1ymm	all-b	E:1-119
d1hxma1	1hxm	all-b	A:1-120
d1tvda_	1tvd	all-b	A:
d1hxmb1	1hxm	all-b	B:1-123
d1dqta_	1dqt	all-b	A:
d1neua_	1neu	all-b	A:
d1pkoa_	1pko	all-b	A:
d1eaja_	1eaj	all-b	A:
d1qfoa_	1qfo	all-b	A:
d2g5ra1	2g5r	all-b	A:24-144
d1hkfa_	1hkf	all-b	A:
d1smoa_	1smo	all-b	A:
d1nezg_	1nez	all-b	G:
d2nxyb1	2nxy	all-b	B:1001-1097
d1cida1	1cid	all-b	A:1-105
d1hnfa1	1hnf	all-b	A:4-104
d1ccza1	1ccz	all-b	A:1-93
d1dr9a1	1dr9	all-b	A:1-105
d1ncna_	1ncn	all-b	A:
d1f97a1	1f97	all-b	A:27-128
d1l6za1	1l6z	all-b	A:1-107
d1rhfa1	1rhf	all-b	A:7-97
d1npua_	1npu	all-b	A:
d1jmaa_	1jma	all-b	A:
d1sq2n_	1sq2	all-b	N:
d1xeda_	1xed	all-b	A:
d2giya1	2giy	all-b	A:218-394
d1mjul2	1mju	all-b	L:108-214
d1rzfl2	1rzf	all-b	L:109-210
d1mjuh2	1mju	all-b	H:114-230
d2fbjh2	2fbj	all-b	H:119-220
d1dn0b2	1dn0	all-b	B:121-225
d1l6xa1	1l6x	all-b	A:237-341
d1l6xa2	1l6x	all-b	A:342-443
d1ow0a1	1ow0	all-b	A:242-342
d1o0va1	1o0v	all-b	A:228-330
d1fp5a1	1fp5	all-b	A:336-438
d1fp5a2	1fp5	all-b	A:439-543
d1ogad2	1oga	all-b	D:118-202
d1ogae2	1oga	all-b	E:119-245
d1hxma2	1hxm	all-b	A:121-206
d1hxmb2	1hxm	all-b	B:124-230
d1k5nb_	1k5n	all-b	B:
d1k5na1	1k5n	all-b	A:182-276
d1hyrc1	1hyr	all-b	C:181-274
d3frua1	3fru	all-b	A:179-269
d2h26a1	2h26	all-b	A:184-279
d1hdma1	1hdm	all-b	A:94-196
d1uvqa1	1uvq	all-b	A:85-183
d1hdmb1	1hdm	all-b	B:88-185
d1uvqb1	1uvq	all-b	B:95-191
d1pqza1	1pqz	all-b	A:144-242
d1vcaa1	1vca	all-b	A:91-199
d1iama1	1iam	all-b	A:83-185
d1z7zi2	1z7z	all-b	I:283-366
d1zxqa1	1zxq	all-b	A:87-192
d2nxyb2	2nxy	all-b	B:1098-1181
d1cida2	1cid	all-b	A:106-177
d1ccza2	1ccz	all-b	A:94-171
d1dr9a2	1dr9	all-b	A:106-200
d2d9qb1	2d9q	all-b	B:3-96
d1vcaa2	1vca	all-b	A:1-90
d1iama2	1iam	all-b	A:1-82
d1z7zi4	1z7z	all-b	I:188-282
d1z7zi5	1z7z	all-b	I:367-450
d1zxqa2	1zxq	all-b	A:1-86
d1epfa1	1epf	all-b	A:1-97
d1epfa2	1epf	all-b	A:98-189
d1qz1a3	1qz1	all-b	A:190-289
d1gsma1	1gsm	all-b	A:1-90
d1gsma2	1gsm	all-b	A:91-206
d1fhga_	1fhg	all-b	A:
d2cqva1	2cqv	all-b	A:8-108
d1pd6a_	1pd6	all-b	A:
d2avga1	2avg	all-b	A:1-110
d1gxea_	1gxe	all-b	A:
d1g1ca_	1g1c	all-b	A:
d1ncua_	1ncu	all-b	A:
d1koaa1	1koa	all-b	A:6265-6361
d1wiua_	1wiu	all-b	A:
d1tiua_	1tiu	all-b	A:
d1iray1	1ira	all-b	Y:1-101
d1iray2	1ira	all-b	Y:102-204
d1iray3	1ira	all-b	Y:205-311
d1ev2e1	1ev2	all-b	E:150-250
d1ev2e2	1ev2	all-b	E:251-360
d1biha1	1bih	all-b	A:5-98
d1biha2	1bih	all-b	A:99-209
d1biha3	1bih	all-b	A:210-306
d1biha4	1bih	all-b	A:307-395
d1olza1	1olz	all-b	A:537-628
d1cs6a1	1cs6	all-b	A:7-103
d1cs6a2	1cs6	all-b	A:104-208
d1cs6a3	1cs6	all-b	A:209-299
d1cs6a4	1cs6	all-b	A:300-388
d1gl4b_	1gl4	all-b	B:
d1f97a2	1f97	all-b	A:129-238
d1l6za2	1l6z	all-b	A:108-203
d1fltx_	1flt	all-b	X:
d1rhfa2	1rhf	all-b	A:98-182
d1he7a_	1he7	all-b	A:
d2ifga1	2ifg	all-b	A:192-283
d1wwca_	1wwc	all-b	A:
d2fcba1	2fcb	all-b	A:6-90
d2fcba2	2fcb	all-b	A:91-178
d1f2qa1	1f2q	all-b	A:4-85
d1f2qa2	1f2q	all-b	A:86-174
d1ucta1	1uct	all-b	A:2-100
d1nkra1	1nkr	all-b	A:6-101
d1nkra2	1nkr	all-b	A:102-200
d1ugna1	1ugn	all-b	A:2-97
d1olla1	1oll	all-b	A:1-95
d1f42a1	1f42	all-b	A:1-87
d1n26a1	1n26	all-b	A:1-93
d1jbja1	1jbj	all-b	A:101-186
d1xiwa_	1xiw	all-b	A:
d1xaua_	1xau	all-b	A:
d1xiwb_	1xiw	all-b	B:
d1x44a1	1x44	all-b	A:8-97
d2c9aa1	2c9a	all-b	A:184-279
d1p7hl1	1p7h	all-b	L:576-678
d1imhc1	1imh	all-b	C:368-468
d1my7a_	1my7	all-b	A:
d1ttua1	1ttu	all-b	A:542-660
d2cxka1	2cxk	all-b	A:872-953
d1k3ia1	1k3i	all-b	A:538-639
d1w8oa1	1w8o	all-b	A:403-505
d1clca2	1clc	all-b	A:35-134
d1ut9a2	1ut9	all-b	A:208-305
d1f1sa2	1f1s	all-b	A:171-248
d1qbaa1	1qba	all-b	A:781-885
d1pama1	1pam	all-b	A:497-582
d1qhoa1	1qho	all-b	A:496-576
d1ji1a1	1ji1	all-b	A:1-122
d1wzla1	1wzl	all-b	A:1-120
d1j0ha1	1j0h	all-b	A:1-123
d1h3ga1	1h3g	all-b	A:3-95
d1bf2a1	1bf2	all-b	A:1-162
d1eh9a1	1eh9	all-b	A:1-90
d2bhua1	2bhu	all-b	A:14-110
d1m7xa1	1m7x	all-b	A:117-226
d1edqa1	1edq	all-b	A:24-132
d1ug9a2	1ug9	all-b	A:687-775
d1txka1	1txk	all-b	A:397-511
d2bema_	2bem	all-b	A:
d2bvya1	2bvy	all-b	A:371-464
d1uadc_	1uad	all-b	C:
d1llaa3	1lla	all-b	A:380-628
d1svba1	1svb	all-b	A:303-395
d1okea1	1oke	all-b	A:298-394
d1s6na_	1s6n	all-b	A:
d2alaa1	2ala	all-b	A:293-380
d1im3d_	1im3	all-b	D:
d2a9da1	2a9d	all-b	A:344-466
d1nepa_	1nep	all-b	A:
d1xwva_	1xwv	all-b	A:
d1kmta_	1kmt	all-b	A:
d1kshb_	1ksh	all-b	B:
d1n9pa_	1n9p	all-b	A:
d1p7ba1	1p7b	all-b	A:152-309
d1xl4a1	1xl4	all-b	A:139-299
d1ex0a1	1ex0	all-b	A:7-190
d1kv3a1	1kv3	all-b	A:15-145
d1vjja1	1vjj	all-b	A:1-140
d1g0da1	1g0d	all-b	A:6-140
d1qfha1	1qfh	all-b	A:646-749
d1qfha2	1qfh	all-b	A:750-857
d1v05a_	1v05	all-b	A:
d2d7na1	2d7n	all-b	A:8-87
d2d7qa1	2d7q	all-b	A:8-105
d2d7ma1	2d7m	all-b	A:8-109
d2d7pa1	2d7p	all-b	A:8-106
d2brqa1	2brq	all-b	A:2236-2328
d2dmba1	2dmb	all-b	A:8-118
d2dmca1	2dmc	all-b	A:8-110
d2dlga1	2dlg	all-b	A:8-96
d2diba1	2dib	all-b	A:8-122
d1g4ma1	1g4m	all-b	A:5-175
d1g4ma2	1g4m	all-b	A:176-393
d1cvra1	1cvr	all-b	A:351-432
d1ix2a_	1ix2	all-b	A:
d1ehxa_	1ehx	all-b	A:
d1pbya3	1pby	all-b	A:274-351
d1pbya4	1pby	all-b	A:352-489
d1jmxa3	1jmx	all-b	A:282-363
d1h6ta1	1h6t	all-b	A:241-321
d1v8ha1	1v8h	all-b	A:2-107
d2b20a1	2b20	all-b	A:3-150
d2hfta1	2hft	all-b	A:1-106
d2hfta2	2hft	all-b	A:107-211
d1fnaa_	1fna	all-b	A:
d1fnfa1	1fnf	all-b	A:1142-1235
d1fnfa2	1fnf	all-b	A:1236-1326
d1fnfa3	1fnf	all-b	A:1327-1415
d1fnha1	1fnh	all-b	A:3-92
d1fnha2	1fnh	all-b	A:93-182
d1owwa_	1oww	all-b	A:
d2fnba_	2fnb	all-b	A:
d1j8ka_	1j8k	all-b	A:
d1qr4a1	1qr4	all-b	A:1-87
d1qr4a2	1qr4	all-b	A:88-175
d1tena_	1ten	all-b	A:
d1tdqa2	1tdq	all-b	A:94-185
d1tdqa3	1tdq	all-b	A:186-271
d1cfba1	1cfb	all-b	A:610-709
d1cfba2	1cfb	all-b	A:710-814
d1lwra_	1lwr	all-b	A:
d2haza1	2haz	all-b	A:489-589
d1k85a_	1k85	all-b	A:
d1qg3a1	1qg3	all-b	A:1126-1217
d1qg3a2	1qg3	all-b	A:1218-1320
d1axib1	1axi	all-b	B:32-130
d1axib2	1axi	all-b	B:131-236
d1eerb1	1eer	all-b	B:8-116
d1eerb2	1eer	all-b	B:117-220
d1f6fb1	1f6f	all-b	B:5-100
d1f6fb2	1f6f	all-b	B:101-203
d1iarb1	1iar	all-b	B:1-96
d1iarb2	1iar	all-b	B:97-197
d2gysa1	2gys	all-b	A:1-103
d2gysa2	2gys	all-b	A:104-217
d2gysa3	2gys	all-b	A:218-316
d2gysa4	2gys	all-b	A:317-416
d1cd9b1	1cd9	all-b	B:1-107
d1cd9b2	1cd9	all-b	B:108-213
d1fyhb1	1fyh	all-b	B:12-109
d1fyhb2	1fyh	all-b	B:110-223
d1bqua1	1bqu	all-b	A:5-99
d1bqua2	1bqu	all-b	A:100-214
d1i1ra1	1i1r	all-b	A:2-101
d1y6kr1	1y6k	all-b	R:2-100
d1y6kr2	1y6k	all-b	R:101-206
d1bpva_	1bpv	all-b	A:
d1f42a2	1f42	all-b	A:88-211
d1f42a3	1f42	all-b	A:212-306
d1n26a2	1n26	all-b	A:94-195
d1n26a3	1n26	all-b	A:196-299
d2hyma1	2hym	all-b	A:1-109
d2hyma2	2hym	all-b	A:110-212
d1uema_	1uem	all-b	A:
[truncated: 6,245 more rows]
