# Supplementary material for: Accurate Prediction of Protein Structural Class
Source: PLoS One. 2012 Jun 19;7(6):e37653. doi: 10.1371/journal.pone.0037653 (PMC3378576; doi:10.1371/journal.pone.0037653)
Supplement: Table S2 — List of the D1185 dataset. (XLS) [file pone.0037653.s002.xls]

## Sheet: Supplementary Table S2
Index	PDB Code	Class	Region
d2eb8a1	2eb8	all-a	A:0-153
d2pega1	2peg	all-a	A:1-142
d2hgq11	2hgq	all-a	1:1-67
d2qamx1	2qam	all-a	X:1-63
d2hepa1	2hep	all-a	A:1-42
d2hjqa1	2hjq	all-a	A:50-103
d2outa1	2out	all-a	A:94-131
d2dk4a1	2dk4	all-a	A:8-70
d2izva1	2izv	all-a	A:386-429
d2c9wa1	2c9w	all-a	A:149-198
d3cqzf1	3cqz	all-a	F:72-155
d3cx5d1	3cx5	all-a	D:62-260
d2vhda1	2vhd	all-a	A:1-164
d2vhda2	2vhd	all-a	A:165-323
d2ecba1	2ecb	all-a	A:8-83
d2ajea1	2aje	all-a	A:9-105
d2iu5a1	2iu5	all-a	A:1-71
d2hyja1	2hyj	all-a	A:8-82
d2hkua1	2hku	all-a	A:18-87
d2oi8a1	2oi8	all-a	A:8-86
d2o7ta1	2o7t	all-a	A:1-78
d3c07a1	3c07	all-a	A:15-89
d2jn6a1	2jn6	all-a	A:1-89
d2o3fa1	2o3f	all-a	A:1-83
d2oz6a1	2oz6	all-a	A:143-213
d2h6ba1	2h6b	all-a	A:148-229
d3deua1	3deu	all-a	A:2-141
d2bv6a1	2bv6	all-a	A:5-140
d3ctaa1	3cta	all-a	A:5-89
d3broa1	3bro	all-a	A:3-137
d2g9wa1	2g9w	all-a	A:3-124
d3bwga1	3bwg	all-a	A:5-82
d2hs5a1	2hs5	all-a	A:25-93
d2nrac1	2nra	all-a	C:9-151
d2nrac2	2nra	all-a	C:152-268
d2p6ra1	2p6r	all-a	A:404-488
d2hyec1	2hye	all-a	C:676-759
d2pg4a1	2pg4	all-a	A:1-92
d2co5a1	2co5	all-a	A:5-93
d2od5a1	2od5	all-a	A:6-96
d2obpa1	2obp	all-a	A:12-92
d2p8ta1	2p8t	all-a	A:14-82
d2htja1	2htj	all-a	A:1-73
d2ipqx1	2ipq	all-a	X:396-528
d3bz6a1	3bz6	all-a	A:13-96
d3bz6a2	3bz6	all-a	A:97-180
d2ns0a1	2ns0	all-a	A:1-85
d2hgca1	2hgc	all-a	A:5-82
d2vqca1	2vqc	all-a	A:4-73
d1s6la1	1s6l	all-a	A:21-80
d2a5yb1	2a5y	all-a	B:386-543
d2doaa1	2doa	all-a	A:8-98
d2gmga1	2gmg	all-a	A:1-105
d1zela1	1zel	all-a	A:1-82
d2v7fa1	2v7f	all-a	A:2-150
d2dk8a1	2dk8	all-a	A:8-75
d2dk5a1	2dk5	all-a	A:8-85
d2oa4a1	2oa4	all-a	A:1-93
d1y39a1	1y39	all-a	A:2-75
d2dofa1	2dof	all-a	A:888-959
d2doea1	2doe	all-a	A:784-853
d2doda1	2dod	all-a	A:651-719
d2b7ea1	2b7e	all-a	A:4-59
d2g3qa1	2g3q	all-a	A:1339-1381
d1wrda1	1wrd	all-a	A:215-307
d2qalt1	2qal	all-a	T:2-86
d3d5rc1	3d5r	all-a	C:11-75
d2oo2a1	2oo2	all-a	A:1-75
d2pmra1	2pmr	all-a	A:3-77
d2nn4a1	2nn4	all-a	A:1-62
d2gsva1	2gsv	all-a	A:3-69
d2j8wa1	2j8w	all-a	A:1-128
d1yaro1	1yar	all-a	O:4-231
d2ooca1	2ooc	all-a	A:8-111
d2qy9a1	2qy9	all-a	A:201-284
d2p61a1	2p61	all-a	A:34-152
d2oc5a1	2oc5	all-a	A:20-241
d2itba1	2itb	all-a	A:3-201
d2oh3a1	2oh3	all-a	A:3-154
d2ib0a1	2ib0	all-a	A:17-158
d2gtsa1	2gts	all-a	A:4-80
d2nr5a1	2nr5	all-a	A:1-64
d2e9wc1	2e9w	all-a	C:2-140
d2z3qa1	2z3q	all-a	A:1-114
d2oqpa1	2oqp	all-a	A:2-134
d3besl1	3bes	all-a	L:0-126
d2jq4a1	2jq4	all-a	A:1-83
d3dika1	3dik	all-a	A:148-219
d2rnwa1	2rnw	all-a	A:715-832
d2bl8a1	2bl8	all-a	A:4-103
d3d19a1	3d19	all-a	A:11-144
d3d19a2	3d19	all-a	A:145-274
d3dbya1	3dby	all-a	A:5-125
d3dbya2	3dby	all-a	A:126-260
d2qzga1	2qzg	all-a	A:4-91
d2qsba1	2qsb	all-a	A:2-86
d2hi7b1	2hi7	all-a	B:14-162
d2gsca1	2gsc	all-a	A:9-125
d2rlda1	2rld	all-a	A:1-115
d2hgka1	2hgk	all-a	A:1-109
d2db7a1	2db7	all-a	A:3-57
d2ofya1	2ofy	all-a	A:3-84
d2ppxa1	2ppx	all-a	A:30-91
d2icta1	2ict	all-a	A:8-94
d2ox6a1	2ox6	all-a	A:5-166
d2grma1	2grm	all-a	A:1-69
d2o38a1	2o38	all-a	A:28-116
d2asxa1	2asx	all-a	A:278-331
d2q91a1	2q91	all-a	A:2-97
d2jwwa1	2jww	all-a	A:1-109
d2zkmx1	2zkm	all-a	X:142-311
d2jpoa1	2jpo	all-a	A:1-142
d2rd6a1	2rd6	all-a	A:1-137
d1x93a1	1x93	all-a	A:31-73
d2rh3a1	2rh3	all-a	A:82-202
d2ay0a1	2ay0	all-a	A:3-45
d2efva1	2efv	all-a	A:6-87
d3csha1	3csh	all-a	A:78-209
d2hrkb1	2hrk	all-a	B:4-121
d2okua1	2oku	all-a	A:443-564
d2i5ua1	2i5u	all-a	A:2-75
d2oy9a1	2oy9	all-a	A:6-90
d2j01u1	2j01	all-a	U:2-118
d2p1aa1	2p1a	all-a	A:1-142
d2ou6a1	2ou6	all-a	A:2-184
d2hkva1	2hkv	all-a	A:1-147
d2oqma1	2oqm	all-a	A:1-171
d2nsfa1	2nsf	all-a	A:1-160
d2dkya1	2dky	all-a	A:8-85
d3bzka1	3bzk	all-a	A:474-563
d3bzka2	3bzk	all-a	A:564-636
d2duya1	2duy	all-a	A:11-75
d2edua1	2edu	all-a	A:8-98
d3c5ga1	3c5g	all-a	A:249-327
d2vana1	2van	all-a	A:91-148
d2axtu1	2axt	all-a	U:37-134
d2o6ka1	2o6k	all-a	A:4-73
d3ci0k1	3ci0	all-a	K:204-274
d3ci0k2	3ci0	all-a	K:94-203
d2gnxa1	2gnx	all-a	A:123-294
d2p6va1	2p6v	all-a	A:582-678
d2pp4a1	2pp4	all-a	A:119-225
d2hh6a1	2hh6	all-a	A:1-112
d2oeba1	2oeb	all-a	A:2-153
d2ehob1	2eho	all-a	B:1-145
d2e9xb1	2e9x	all-a	B:62-173
d2e9xc1	2e9x	all-a	C:1088-1192
d2e9xd1	2e9x	all-a	D:21-165
d2pyqa1	2pyq	all-a	A:1-113
d2i53a1	2i53	all-a	A:14-157
d2i53a2	2i53	all-a	A:158-267
d2ivxa2	2ivx	all-a	A:150-262
d3blhb2	3blh	all-a	B:5-150
d1w98b1	1w98	all-a	B:228-357
d1w98b2	1w98	all-a	B:88-227
d2nufa1	2nuf	all-a	A:2-150
d2vqeg1	2vqe	all-a	G:2-156
d3bgea1	3bge	all-a	A:251-434
d2r9ga1	2r9g	all-a	A:238-423
d2pbea1	2pbe	all-a	A:138-282
d1x4pa1	1x4p	all-a	A:8-60
d2dt6a1	2dt6	all-a	A:48-110
d2dt7b1	2dt7	all-a	B:134-217
d2py8a1	2py8	all-a	A:2-121
d2piha1	2pih	all-a	A:2-124
d2iaza1	2iaz	all-a	A:1-111
d2oeqa1	2oeq	all-a	A:3-115
d2gqba1	2gqb	all-a	A:1-130
d2fmme1	2fmm	all-a	E:9-124
d2elba1	2elb	all-a	A:6-273
d2efla1	2efl	all-a	A:1-288
d2otaa1	2ota	all-a	A:7-68
d2juza1	2juz	all-a	A:1-72
d2jpqa1	2jpq	all-a	A:1-75
d2a5yb2	2a5y	all-a	B:1-108
d2hs5a2	2hs5	all-a	A:94-231
d3c8ga1	3c8g	all-a	A:1-168
d3brja1	3brj	all-a	A:6-172
d2pv4a1	2pv4	all-a	A:1-144
d2dfka1	2dfk	all-a	A:37-239
d2ou3a1	2ou3	all-a	A:1-160
d2h5na1	2h5n	all-a	A:1-132
d2joka1	2jok	all-a	A:78-261
d2q37a1	2q37	all-a	A:6-160
d2o70a1	2o70	all-a	A:2-166
d2o8ia1	2o8i	all-a	A:1-165
d2q0zx1	2q0z	all-a	X:33-208
d2p6ra2	2p6r	all-a	A:489-686
d2jtia1	2jti	all-a	A:1-294
d2p0ta1	2p0t	all-a	A:22-169
d2i15a1	2i15	all-a	A:1-129
d2pq7a1	2pq7	all-a	A:1-217
d3b57a1	3b57	all-a	A:1-201
d2qgsa1	2qgs	all-a	A:1-216
d2gz4a1	2gz4	all-a	A:6-205
d2pjqa1	2pjq	all-a	A:1-215
d2qyla1	2qyl	all-a	A:153-485
d3bxda1	3bxd	all-a	A:28-285
d3cuma1	3cum	all-a	A:163-296
d1yqga1	1yqg	all-a	A:153-263
d2i76a1	2i76	all-a	A:155-257
d2pv7a1	2pv7	all-a	A:244-371
d2p0va1	2p0v	all-a	A:39-481
d2jg0a1	2jg0	all-a	A:37-547
d2h6hb1	2h6h	all-a	B:515-924
d2g0da1	2g0d	all-a	A:7-415
d3bena1	3ben	all-a	A:4-457
d3czha1	3czh	all-a	A:40-502
d2bo3a1	2bo3	all-a	A:1-93
d2o35a1	2o35	all-a	A:2-80
d2q4pa1	2q4p	all-a	A:22-134
d2ozbb1	2ozb	all-a	B:85-333
d2i9ca1	2i9c	all-a	A:3-123
d3dpya1	3dpy	all-a	A:55-377
d2o8pa1	2o8p	all-a	A:8-227
d3efza1	3efz	all-a	A:46-268
d2grma2	2grm	all-a	A:70-315
d2i6ha1	2i6h	all-a	A:1-179
d3cgha1	3cgh	all-a	A:31-537
d3ejna1	3ejn	all-a	A:32-490
d3ckca1	3ckc	all-a	A:42-551
d2ooea1	2ooe	all-a	A:21-549
d2hr2a1	2hr2	all-a	A:2-157
d2hyec2	2hye	all-a	C:55-401
d2ouxa1	2oux	all-a	A:6-135
d2yvxa1	2yvx	all-a	A:7-131
d3c07a2	3c07	all-a	A:90-235
d2hyja2	2hyj	all-a	A:83-200
d2oi8a2	2oi8	all-a	A:87-216
d2o7ta2	2o7t	all-a	A:79-188
d2iu5a2	2iu5	all-a	A:72-180
d2hkua2	2hku	all-a	A:88-208
d2ovrb1	2ovr	all-a	B:2263-2364
d2p4ya1	2p4y	all-a	A:205-477
d3d24a1	3d24	all-a	A:194-420
d2vrha1	2vrh	all-a	A:248-431
d2q80a1	2q80	all-a	A:6-296
d2o9xa1	2o9x	all-a	A:1-153
d2idga1	2idg	all-a	A:1-160
d2q0ta1	2q0t	all-a	A:1-257
d2pfxa1	2pfx	all-a	A:1-190
d2ouwa1	2ouw	all-a	A:1-134
d3cr3a1	3cr3	all-a	A:1-192
d3bzka3	3bzk	all-a	A:1-324
d2o8sa1	2o8s	all-a	A:54-278
d2ebfx1	2ebf	all-a	X:575-874
d2hxja1	2hxj	all-a	A:3-118
d2c52b1	2c52	all-a	B:303-353
d1vqo21	1vqo	all-a	2:1-49
d2fo1d1	2fo1	all-a	D:52-114
d2es4d1	2es4	all-a	D:53-332
d2qadd1	2qad	all-b	D:1-113
d1zmya1	1zmy	all-b	A:1-133
d1u3ha1	1u3h	all-b	A:2-116
d2f53d1	2f53	all-b	D:1-114
d1ypzf1	1ypz	all-b	F:1-120
d1ypze1	1ypz	all-b	E:1-119
d2atpb1	2atp	all-b	B:1-115
d1yjdc1	1yjd	all-b	C:1-118
d2crya1	2cry	all-b	A:8-122
d2fd6l2	2fd6	all-b	L:107-214
d2dd8l2	2dd8	all-b	L:109-213
d2v7hb1	2v7h	all-b	B:111-219
d2agjh2	2agj	all-b	H:121-226
d3c2sa2	3c2s	all-b	A:340-445
d2qejb2	2qej	all-b	B:343-450
d2f54d2	2f54	all-b	D:115-205
d2bnub2	2bnu	all-b	B:114-242
d1ypzf2	1ypz	all-b	F:121-230
d1ypze2	1ypz	all-b	E:120-207
d1zvsa1	1zvs	all-b	A:182-278
d2p24a1	2p24	all-b	A:82-181
d2nnab1	2nna	all-b	B:93-190
d2oz4a2	2oz4	all-b	A:186-282
d3d2ud2	3d2u	all-b	D:98-198
d3b5ha1	3b5h	all-b	A:103-203
d3b5ha2	3b5h	all-b	A:23-102
d2fhfa1	2fhf	all-b	A:288-402
d2fhfa2	2fhf	all-b	A:163-287
d2v33a1	2v33	all-b	A:293-382
d2f15a1	2f15	all-b	A:75-163
d2qlvb1	2qlv	all-b	B:161-247
d2q0zx2	2q0z	all-b	X:209-322
d3es6b1	3es6	all-b	B:1-118
d2c4fu1	2c4f	all-b	U:91-210
d3csba1	3csb	all-b	A:375-467
d2jixb2	2jix	all-b	B:117-224
d3d48r1	3d48	all-b	R:2-100
d3d48r2	3d48	all-b	R:101-204
d3bplc2	3bpl	all-b	C:130-226
d2dtge1	2dtg	all-b	E:808-909
d2dtge2	2dtg	all-b	E:593-807
d2dtge3	2dtg	all-b	E:468-592
d2vzsa1	2vzs	all-b	A:226-335
d2vzsa2	2vzs	all-b	A:778-899
d2vzsa3	2vzs	all-b	A:675-777
d2je8a1	2je8	all-b	A:220-330
d2je8a2	2je8	all-b	A:784-864
d2je8a3	2je8	all-b	A:679-783
d2qvia2	2qvi	all-b	A:102-215
d2omzb1	2omz	all-b	B:-2-101
d2co6b1	2co6	all-b	B:5-135
d1xzwb3	1xzw	all-b	B:501-619
d2huea1	2hue	all-b	A:2-164
d2o6pa1	2o6p	all-b	A:29-150
d2o1aa1	2o1a	all-b	A:17-138
d2h3ka1	2h3k	all-b	A:1-144
d2vo8a1	2vo8	all-b	A:939-1074
d2o4ea1	2o4e	all-b	A:24-165
d1z9sb1	1z9s	all-b	B:1-149
d2j2zb1	2j2z	all-b	B:24-173
d2uy7b1	2uy7	all-b	B:8-163
d2axwa1	2axw	all-b	A:1-121
d2v2tb2	2v2t	all-b	B:39-247
d2fhfa3	2fhf	all-b	A:32-162
d2j44a1	2j44	all-b	A:110-223
d2j43a1	2j43	all-b	A:5-111
d2j73a1	2j73	all-b	A:6-107
d2qamr1	2qam	all-b	R:1-103
d3dtub1	3dtu	all-b	B:130-281
d2vm3a2	2vm3	all-b	A:160-335
d2ep6a1	2ep6	all-b	A:92-217
d2yrba1	2yrb	all-b	A:596-737
d2zkmx2	2zkm	all-b	X:678-799
d2co7b2	2co7	all-b	B:136-220
d2huha1	2huh	all-b	A:81-227
d3bnca2	3bnc	all-b	A:1-149
d3c7nb1	3c7n	all-b	B:390-543
d1wpxb1	1wpx	all-b	B:501-719
d2qqia1	2qqi	all-b	A:431-586
d2bbaa1	2bba	all-b	A:17-196
d2je8a4	2je8	all-b	A:28-219
d2vzsa4	2vzs	all-b	A:42-225
d2o14a1	2o14	all-b	A:14-159
d2vmha1	2vmh	all-b	A:906-1050
d2vnga1	2vng	all-b	A:39-209
d2jdha1	2jdh	all-b	A:1-114
d2fe0a1	2fe0	all-b	A:1-131
d2ed6a1	2ed6	all-b	A:32-201
d2edma1	2edm	all-b	A:41-201
d2o39a1	2o39	all-b	A:129-325
d2j2ja1	2j2j	all-b	A:361-542
d2q8oa1	2q8o	all-b	A:49-173
d2qqma3	2qqm	all-b	A:156-263
d2jqia1	2jqi	all-b	A:14-164
d2phra1	2phr	all-b	A:1-241
d2iwgb1	2iwg	all-b	B:4-182
d2jzaa1	2jza	all-b	A:1-122
d3c0da1	3c0d	all-b	A:4-111
d2jnya1	2jny	all-b	A:1-59
d2ox7a1	2ox7	all-b	A:3-145
d2i2la1	2i2l	all-b	A:1-134
d2p84a1	2p84	all-b	A:3-135
d1qw1a1	1qw1	all-b	A:130-226
d2gcxa1	2gcx	all-b	A:1-75
d1wlpb2	1wlp	all-b	B:149-214
d1u5sa1	1u5s	all-b	A:1-71
d2qqra2	2qqr	all-b	A:956-1011
d2nlua1	2nlu	all-b	A:1-100
d2jnga1	2jng	all-b	A:5-80
d2zcfb1	2zcf	all-b	B:1-212
d2qamu1	2qam	all-b	U:1-102
d2zjrr1	2zjr	all-b	R:4-113
d2j01d1	2j01	all-b	D:127-273
d2j01t1	2j01	all-b	T:1-138
d2joya1	2joy	all-b	A:1-96
d2dk3a1	2dk3	all-b	A:8-80
d2heqa1	2heq	all-b	A:1-71
d2db9a1	2db9	all-b	A:8-143
d3cs0a1	3cs0	all-b	A:260-358
d2r3ya1	2r3y	all-b	A:255-352
d2i4sa1	2i4s	all-b	A:204-305
d2hgaa1	2hga	all-b	A:23-125
d2rb6a1	2rb6	all-b	A:25-76
d2ra2a1	2ra2	all-b	A:4-56
d2k57a1	2k57	all-b	A:2-53
d2qi2a1	2qi2	all-b	A:1-126
d2vgna1	2vgn	all-b	A:1-135
d2f5tx1	2f5t	all-b	X:247-338
d2nysa1	2nys	all-b	A:3-119
d2zjrh1	2zjr	all-b	H:1-134
d2g9hd1	2g9h	all-b	D:4-86
d2p5zx1	2p5z	all-b	X:378-468
d2j01d2	2j01	all-b	D:2-126
d2ix0a1	2ix0	all-b	A:83-172
d2ix0a3	2ix0	all-b	A:558-644
d2ix1a3	2ix1	all-b	A:1-82
d2ja9a1	2ja9	all-b	A:62-151
d2nn6g1	2nn6	all-b	G:107-194
d2r7da1	2r7d	all-b	A:404-461
d2nn6h1	2nn6	all-b	H:73-167
d2nn6i1	2nn6	all-b	I:61-185
d2z0sa1	2z0s	all-b	A:60-147
d2ba0a1	2ba0	all-b	A:53-135
d2vnud1	2vnu	all-b	D:400-494
d2vnud2	2vnu	all-b	D:911-998
d2vnud3	2vnu	all-b	D:252-399
d3bzka4	3bzk	all-b	A:637-730
d2gnra1	2gnr	all-b	A:8-144
d2vnud4	2vnu	all-b	D:495-910
d2r7da2	2r7d	all-b	A:3-403
d2ix0a4	2ix0	all-b	A:173-557
d3d31a1	3d31	all-b	A:230-348
d2k5wa1	2k5w	all-b	A:2-109
d2k5qa1	2k5q	all-b	A:2-97
d2ot2a1	2ot2	all-b	A:1-90
d3d3ra1	3d3r	all-b	A:1-76
d2z1ca1	2z1c	all-b	A:2-72
d2hd3a1	2hd3	all-b	A:1-95
d2rcfa1	2rcf	all-b	A:1-82
d2qw7a1	2qw7	all-b	A:1-96
d2oq0a1	2oq0	all-b	A:115-202
d2oq0a2	2oq0	all-b	A:12-114
d3d38h1	3d38	all-b	H:37-258
d2fdbm1	2fdb	all-b	M:34-180
d2rg9b1	2rg9	all-b	B:1-137
d2zqna1	2zqn	all-b	A:131-260
d2ihoa1	2iho	all-b	A:2-155
d3ctaa2	3cta	all-b	A:90-220
d2oyna1	2oyn	all-b	A:1-136
d2gycb1	2gyc	all-b	B:1-209
d2hvyb1	2hvy	all-b	B:1-74
d2e1ba1	2e1b	all-b	A:1-87
d2qn6a2	2qn6	all-b	A:321-415
d2vpaa1	2vpa	all-b	A:2-195
d2imla1	2iml	all-b	A:1-189
d2nr4a1	2nr4	all-b	A:19-210
d2ptfa1	2ptf	all-b	A:15-220
d2jn9a1	2jn9	all-b	A:2-97
d2p5zx2	2p5z	all-b	X:15-201
d2p5zx3	2p5z	all-b	X:202-377
d3d37a1	3d37	all-b	A:6-178
d3d37a2	3d37	all-b	A:179-347
d1wrua1	1wru	all-b	A:177-346
d1wrua2	1wru	all-b	A:3-176
d3cdda1	3cdd	all-b	A:181-348
d3cdda2	3cdd	all-b	A:2-180
d2pp6a1	2pp6	all-b	A:1-93
d2guja1	2guj	all-b	A:5-143
d3c1ka1	3c1k	all-b	A:1A-246
d2gd4b1	2gd4	all-b	B:16-249
d2vipa1	2vip	all-b	A:16-244
d2qida1	2qid	all-b	A:5-181
d2j92a1	2j92	all-b	A:7-207
d2f43a2	2f43	all-b	A:23-94
d2v00a1	2v00	all-b	A:1-330
d2pmaa1	2pma	all-b	A:26-166
d1wc2a1	1wc2	all-b	A:1-180
d2pnwa1	2pnw	all-b	A:5-369
d2ae0x1	2ae0	all-b	X:3-337
d2g5da1	2g5d	all-b	A:40-441
d2zjrs1	2zjr	all-b	S:1-175
d2jn4a1	2jn4	all-b	A:1-66
d2zkmx3	2zkm	all-b	X:11-141
d2dfka2	2dfk	all-b	A:240-401
d2elba2	2elb	all-b	A:274-374
d2j59m1	2j59	all-b	M:931-1063
d3b77a1	3b77	all-b	A:14-203
d3dcxa1	3dcx	all-b	A:9-124
d2dlba1	2dlb	all-b	A:2002-2071
d2p2ea1	2p2e	all-b	A:3-120
d2joza1	2joz	all-b	A:2-127
d2o62a1	2o62	all-b	A:133-269
d2o62a2	2o62	all-b	A:1-132
d2p12a1	2p12	all-b	A:8-172
d2ooja1	2ooj	all-b	A:2-134
d2q03a1	2q03	all-b	A:5-137
d2icha1	2ich	all-b	A:24-351
d2igva1	2igv	all-b	A:1-172
d2phcb1	2phc	all-b	B:86-217
d2p4oa1	2p4o	all-b	A:4-305
d2dyha1	2dyh	all-b	A:324-613
d1vyhc1	1vyh	all-b	C:92-408
d2ovrb2	2ovr	all-b	B:2365-2706
d3bmva3	3bmv	all-b	A:407-495
d2fhfa4	2fhf	all-b	A:966-1083
d2e45a1	2e+45	all-b	A:1-50
d2in5a1	2in5	all-b	A:3-200
d2h1ta1	2h1t	all-b	A:2-187
d2vdca1	2vdc	all-b	A:1203-1472
d2npoa1	2npo	all-b	A:3-197
d2cu2a1	2cu2	all-b	A:269-335
d2paea1	2pae	all-b	A:1-136
d2gm6a1	2gm6	all-b	A:11-202
d1zvfa1	1zvf	all-b	A:1-175
d2o1qa1	2o1q	all-b	A:1-144
d2oyza1	2oyz	all-b	A:2-94
d2d40a1	2d40	all-b	A:35-342
d3bu7a1	3bu7	all-b	A:19-373
d2phda1	2phd	all-b	A:17-367
d2pyta1	2pyt	all-b	A:100-227
d3bb6a1	3bb6	all-b	A:1-109
d3dl3a1	3dl3	all-b	A:5-100
d2oz6a2	2oz6	all-b	A:9-142
d2h6ba2	2h6b	all-b	A:3-147
d2yvva1	2yvv	all-b	A:7-337
d1tu2b2	1tu2	all-b	B:170-235
d2nn6g2	2nn6	all-b	G:16-106
d2nn6i2	2nn6	all-b	I:6-60
d2ba0a2	2ba0	all-b	A:2-52
d2je6i2	2je6	all-b	I:7-65
d2nn6h2	2nn6	all-b	H:25-72
d2v7qh2	2v7q	all-b	H:15-101
d2fy9a1	2fy9	all-b	A:1-54
d2nwta1	2nwt	all-b	A:1-61
d2q07a1	2q07	all-b	A:460-527
d2gmqa1	2gmq	all-b	A:12-113
d2zkda1	2zkd	all-b	A:405-613
d2nwaa1	2nwa	all-b	A:1-80
d2vdca2	2vdc	a/b	A:423-1193
d3c3ua1	3c3u	a/b	A:4-323
d2fhfa5	2fhf	a/b	A:403-965
d2vzsa5	2vzs	a/b	A:336-674
d2je8a5	2je8	a/b	A:331-678
d2vrja1	2vrj	a/b	A:3-445
d2gjxa1	2gjx	a/b	A:167-528
d2j62a2	2j62	a/b	A:179-495
d2paja2	2paj	a/b	A:70-405
d2ooda2	2ood	a/b	A:73-397
d2uz9a2	2uz9	a/b	A:76-388
d2pnka1	2pnk	a/b	A:1-423
d2imra2	2imr	a/b	A:91-398
d2p9ba2	2p9b	a/b	A:71-394
d2q09a2	2q09	a/b	A:66-366
d2qs8a2	2qs8	a/b	A:64-373
d2r8ca2	2r8c	a/b	A:58-368
d2e1da1	2e1d	a/b	A:13-331
d2p10a1	2p10	a/b	A:8-204
d2v6aa1	2v6a	a/b	A:150-475
d2q02a1	2q02	a/b	A:1-271
d3cwha1	3cwh	a/b	A:2-388
d2zkmx4	2zkm	a/b	X:312-660
d3bofa1	3bof	a/b	A:301-560
d2oosa1	2oos	a/b	A:97-424
d3cuma2	3cum	a/b	A:1-162
d1yqga2	1yqg	a/b	A:1-152
d2pv7a2	2pv7	a/b	A:92-243
d2i76a2	2i76	a/b	A:2-154
d3cpih1	3cpi	a/b	H:5-301
d2i5ia1	2i5i	a/b	A:2-262
d2ha9a1	2ha9	a/b	A:1-440
d3cc2y1	3cc2	a/b	Y:95-236
d2ioja1	2ioj	a/b	A:206-325
d1xwdc1	1xwd	a/b	C:18-259
d2dtge4	2dtg	a/b	E:4-156
d2qaml1	2qam	a/b	L:2-144
d2j01p1	2j01	a/b	P:5-150
d2q3la1	2q3l	a/b	A:1-125
d2j8xa1	2j8x	a/b	A:26-255
d2q07a2	2q07	a/b	A:244-393
d2d00a1	2d00	a/b	A:6-109
d2i4ra1	2i4r	a/b	A:4-79
d2zjrg1	2zjr	a/b	G:30-171
d2j01f1	2j01	a/b	F:1-208
d2qame1	2qam	a/b	E:1-201
d2nu7b1	2nu7	a/b	B:239-388
d2hsja1	2hsj	a/b	A:1-211
d2o14a2	2o14	a/b	A:160-367
d3bzwa1	3bzw	a/b	A:38-285
d3dc7a1	3dc7	a/b	A:18-224
d2ef1a1	2ef1	a/b	A:45-291
d1oi4a1	1oi4	a/b	A:23-192
d2gk3a1	2gk3	a/b	A:8-253
d2pg3a1	2pg3	a/b	A:1-230
d2iela1	2iel	a/b	A:2-135
d2g5gx1	2g5g	a/b	X:9-263
d2ebfx2	2ebf	a/b	X:875-1093
d3b55a1	3b55	a/b	A:40-442
d2qgma1	2qgm	a/b	A:33-445
d3bbda1	3bbd	a/b	A:2-205
d2v3ja1	2v3j	a/b	A:23-251
d2qmma1	2qmm	a/b	A:95-288
d2qwva1	2qwv	a/b	A:5-205
d2o3aa1	2o3a	a/b	A:1-167
d2r7ka1	2r7k	a/b	A:1-123
d2vapa1	2vap	a/b	A:23-231
d2hega1	2heg	a/b	A:3-212
d2o2xa1	2o2x	a/b	A:8-216
d2gmwa1	2gmw	a/b	A:24-205
d2bdua1	2bdu	a/b	A:7-297
d1y8aa1	1y8a	a/b	A:1-308
d2obba1	2obb	a/b	A:1-122
d2nrca2	2nrc	a/b	A:1-247
d2a0ua1	2a0u	a/b	A:10-383
d2r5fa1	2r5f	a/b	A:59-316
d2gnpa1	2gnp	a/b	A:56-317
d3efba1	3efb	a/b	A:11-265
d2okga1	2okg	a/b	A:89-338
d2v3wa3	2v3w	a/b	A:342-525
d2qrza1	2qrz	a/b	A:1-187
d2qn6a3	2qn6	a/b	A:2-206
d2g77b1	2g77	a/b	B:30-202
d2qy9a2	2qy9	a/b	A:285-495
d2vo1a1	2vo1	a/b	A:1-273
d2p67a1	2p67	a/b	A:1-327
d2i3ba1	2i3b	a/b	A:1-189
d3b60a1	3b60	a/b	A:329-581
d2onka1	2onk	a/b	A:1-240
d3dhwc1	3dhw	a/b	C:1-240
d2p6ra3	2p6r	a/b	A:1-202
d2p6ra4	2p6r	a/b	A:203-403
d2a5yb3	2a5y	a/b	B:109-385
d2nx2a1	2nx2	a/b	A:1-177
d2ixta1	2ixt	a/b	A:1-309
d3c10a1	3c10	a/b	A:515-900
d2r4qa1	2r4q	a/b	A:171-273
d2vl2a1	2vl2	a/b	A:0-161
d2dlxa1	2dlx	a/b	A:1-147
d2gaxa1	2gax	a/b	A:1-135
d2i9ia1	2i9i	a/b	A:51-271
d2iqia1	2iqi	a/b	A:32-209
d2okfa1	2okf	a/b	A:4-139
d2g3wa1	2g3w	a/b	A:4-182
d2ot9a1	2ot9	a/b	A:2-180
d2gw6a1	2gw6	a/b	A:2-123
d2czra1	2czr	a/b	A:1-218
d3beda1	3bed	a/b	A:1-132
d3b48a1	3b48	a/b	A:1-132
d3ct6a1	3ct6	a/b	A:1-123
d2qwla2	2qwl	a/b	A:189-384
d2qw9a1	2qw9	a/b	A:3-188
d2oana1	2oan	a/b	A:6-146
d2i7pa1	2i7p	a/b	A:157-368
d2ewsa1	2ews	a/b	A:1-267
d2i7na1	2i7n	a/b	A:236-381
d2ioca1	2ioc	a/b	A:5-234
d2d5ra1	2d5r	a/b	A:11-262
d3bzka5	3bzk	a/b	A:325-473
d3e9la1	3e9l	a/b	A:1760-2016
d1vs6o1	1vs6	a/b	O:1-117
d2vgna2	2vgn	a/b	A:136-277
d2qi2a2	2qi2	a/b	A:127-243
d2gu2a1	2gu2	a/b	A:4-310
d2q7sa1	2q7s	a/b	A:10-289
d2odfa1	2odf	a/b	A:6-257
d2pw6a1	2pw6	a/b	A:14-271
d2p90a1	2p90	a/b	A:6-274
d3by5a1	3by5	a/b	A:8-130
d2w6ka1	2w6k	a/b	A:1-139
d3eeqa1	3eeq	a/b	A:215-335
d3eeqa2	3eeq	a/b	A:8-214
d3deka1	3dek	a/b	A:34-277
d3bqnb1	3bqn	a/b	B:128-309
d2ob5a1	2ob5	a/b	A:1-147
d2o57a1	2o57	a/b	A:16-297
d2p7ib1	2p7i	a/b	B:21-249
d2okca1	2okc	a/b	A:9-433
d2pkwa1	2pkw	a/b	A:1-252
d2py6a1	2py6	a/b	A:14-408
d2ckda1	2ckd	a/b	A:8-310
d2dula1	2dul	a/b	A:3-377
d2oo3a1	2oo3	a/b	A:9-279
d3bc8a1	3bc8	a/b	A:23-467
d2e7ja1	2e7j	a/b	A:8-371
d2z67a1	2z67	a/b	A:1-434
d2fsua1	2fsu	a/b	A:12-194
d2h1qa1	2h1q	a/b	A:1-251
d3cu0a1	3cu0	a/b	A:75-335
d2dpwa1	2dpw	a/b	A:1-231
d2cu2a2	2cu2	a/b	A:1-268
d2i5ea1	2i5e	a/b	A:1-208
d2vl8a1	2vl8	a/b	A:1-542
d2vk9a1	2vk9	a/b	A:2-541
d3dblb1	3dbl	a/b	B:12-441
d2jeya1	2jey	a/b	A:1-542
d2pbla1	2pbl	a/b	A:1-261
d2rhwa1	2rhw	a/b	A:4-286
d2h1ia1	2h1i	a/b	A:1-202
d3b5ea1	3b5e	a/b	A:7-215
d2r8ba1	2r8b	a/b	A:44-246
d2nw6a1	2nw6	a/b	A:1-320
d2fuka1	2fuk	a/b	A:3-220
d2i3da1	2i3d	a/b	A:2-219
d2d81a1	2d81	a/b	A:21-338
d2gzsa1	2gzs	a/b	A:41-305
d2dsta1	2dst	a/b	A:2-123
d2vata1	2vat	a/b	A:7-382
d2pl5a1	2pl5	a/b	A:5-366
d2jbwa1	2jbw	a/b	A:8-367
d2v4ya1	2v4y	a/b	A:5-241
d2nyga1	2nyg	a/b	A:2-271
d2pb9a1	2pb9	a/b	A:268-451
d2phpa1	2php	a/b	A:241-420
d2psba1	2psb	a/b	A:13-308
d3boea1	3boe	a/b	A:224-432
d2qgfa2	2qgf	a/b	A:151-310
d3bjza1	3bjz	a/b	A:2-194
d3c04a1	3c04	a/b	A:6-154
d2qrqa1	2qrq	a/b	A:10-835
d2c1xa1	2c1x	a/b	A:7-456
d2acva1	2acv	a/b	A:3-463
d2pq6a1	2pq6	a/b	A:8-480
d2vcha1	2vch	a/b	A:6-476
d2nzwa1	2nzw	a/b	A:1-349
d2ocda1	2ocd	a/b	A:2-337
d2pc9a1	2pc9	a/b	A:212-527
d2phza1	2phz	a/b	A:20-296
d2pjua1	2pju	a/b	A:11-196
d3ckma1	3ckm	a/b	A:257-573
d2onsa1	2ons	a/b	A:32-342
d2qmwa1	2qmw	a/b	A:1-184
d2nxoa1	2nxo	a/b	A:5-281
d2ozza1	2ozz	a/b	A:1-228
d2i6ea1	2i6e	a/b	A:16-287
d2v3qa1	2v3q	a/b	A:1-376
d2p0sa1	2p0s	a/b	A:48-183
d3c8ya1	3c8y	a/b	A:210-574
d2pw9a1	2pw9	a/b	A:7-257
d1xsfa1	1xsf	a+b	A:23-108
d2ikba1	2ikb	a+b	A:1-163
d2nr7a1	2nr7	a+b	A:1-192
d2oqoa1	2oqo	a+b	A:57-243
d2olva1	2olv	a+b	A:67-292
d2igsa1	2igs	a+b	A:4-215
d2jqfr1	2jqf	a+b	R:29-201
d2f4ma1	2f4m	a+b	A:164-450
d2ebfx3	2ebf	a+b	X:1094-1285
d2ihoa2	2iho	a+b	A:156-293
d2hlya1	2hly	a+b	A:5-206
d2j7qa1	2j7q	a+b	A:1-232
d2if6a1	2if6	a+b	A:19-200
d2cy7a1	2cy7	a+b	A:10-373
d2gzjf1	2gzj	a+b	F:2-133
d2o3ba1	2o3b	a+b	A:35-274
d2rhba2	2rhb	a+b	A:191-344
d2hg7a1	2hg7	a+b	A:1-60
d2z2mc1	2z2m	a+b	C:631-692
d2cz8a1	2cz8	a+b	A:2-68
d2jnaa1	2jna	a+b	A:1-96
d2noca1	2noc	a+b	A:1-91
d1vs6t1	1vs6	a+b	T:1-99
d2v94a1	2v94	a+b	A:1-93
d2vrha2	2vrh	a+b	A:1-131
d2oika1	2oik	a+b	A:6-144
d2pofa1	2pof	a+b	A:31-250
d2plga1	2plg	a+b	A:3-154
d2i8da1	2i8d	a+b	A:2-122
d2oc6a1	2oc6	a+b	A:1-123
d2g7ja1	2g7j	a+b	A:1-112
d2od0a1	2od0	a+b	A:3-105
d2hq4a1	2hq4	a+b	A:1-152
d2qale1	2qal	a+b	E:78-158
d2nn6e1	2nn6	a+b	E:5-191
d2nn6d1	2nn6	a+b	D:25-146
d2nn6a1	2nn6	a+b	A:1-184
d2nn6c1	2nn6	a+b	C:7-187
d2nn6f1	2nn6	a+b	F:29-175
d2je6a1	2je6	a+b	A:1-191
d2je6b1	2je6	a+b	B:8-155
d2jt2a2	2jt2	a+b	A:128-269
d2o6vd1	2o6v	a+b	D:301-376
d2rpqa1	2rpq	a+b	A:15-93
d3d32a1	3d32	a+b	A:1-118
d2zjda1	2zjd	a+b	A:2-120
d2emsa3	2ems	a+b	A:2-87
d1wspa1	1wsp	a+b	A:750-832
d2cu3a1	2cu3	a+b	A:1-63
d2hj1a1	2hj1	a+b	A:11-87
d2g9hd2	2g9h	a+b	D:87-216
d2gria1	2gri	a+b	A:1-112
d2i1sa1	2i1s	a+b	A:4-188
d2a90a1	2a90	a+b	A:43-131
d2a90a2	2a90	a+b	A:132-211
d3c96a2	3c96	a+b	A:183-293
d2voua2	2vou	a+b	A:164-291
d2bi7a2	2bi7	a+b	A:248-316
d2ivda2	2ivd	a+b	A:307-414
d2dw4a3	2dw4	a+b	A:655-763
d3cpig3	3cpi	a+b	G:302-399
d2gu3a1	2gu3	a+b	A:99-161
d2gu3a2	2gu3	a+b	A:34-98
d1zx2a1	1zx2	a+b	A:1-141
d2bnga1	2bng	a+b	A:13-144
d2geya1	2gey	a+b	A:2-145
d3ebta1	3ebt	a+b	A:1-131
d3ec9a1	3ec9	a+b	A:10-139
d3dmca1	3dmc	a+b	A:1-133
d1z1sa1	1z1s	a+b	A:1-129
d3ebya1	3eby	a+b	A:6-162
d3e99a1	3e+99	a+b	A:1-163
d2fxta1	2fxt	a+b	A:234-425
d3blza1	3blz	a+b	A:3-126
d2r4ia1	2r4i	a+b	A:1-122
d3bb9a1	3bb9	a+b	A:27-147
d3b7ca1	3b7c	a+b	A:1-121
d3cnxa1	3cnx	a+b	A:5-157
d2owpa1	2owp	a+b	A:1-128
d3dxoa1	3dxo	a+b	A:1-117
d3en8a1	3en8	a+b	A:1-127
d3dm8a1	3dm8	a+b	A:1-135
d3ecfa1	3ecf	a+b	A:2-129
d2gxfa1	2gxf	a+b	A:1-128
d2imja1	2imj	a+b	A:5-159
d3er7a1	3er7	a+b	A:5-122
d2rgqa1	2rgq	a+b	A:1-133
d2chca1	2chc	a+b	A:1-167
d2cc3a1	2cc3	a+b	A:92-231
d2bhma1	2bhm	a+b	A:97-235
d3d9ra1	3d9r	a+b	A:3-134
d3ejva1	3ejv	a+b	A:2-160
d2rfra1	2rfr	a+b	A:1-153
d3ef8a1	3ef8	a+b	A:1-149
d3cu3a1	3cu3	a+b	A:9-170
d3b8la1	3b8l	a+b	A:1-144
d2k54a1	2k54	a+b	A:1-123
d2i9wa1	2i9w	a+b	A:46-158
d2q07a3	2q07	a+b	A:394-459
d2j0181	2j01	a+b	8:2-65
d2hjqa2	2hjq	a+b	A:1-49
d2outa2	2out	a+b	A:4-70
d2e9xb2	2e9x	a+b	B:1-61
d2e9xd2	2e9x	a+b	D:166-223
d2e9xc2	2e9x	a+b	C:1001-1087
d3c5zd2	3c5z	a+b	D:1-120
d2q7ya2	2q7y	a+b	A:7-185
d2px9b1	2px9	a+b	B:1-158
d2nvuc1	2nvu	a+b	C:3-183
d3e46a2	3e+46	a+b	A:1-156
d2dmfa1	2dmf	a+b	A:8-131
d2daxa1	2dax	a+b	A:8-147
d2dawa1	2daw	a+b	A:8-148
d2fzpa1	2fzp	a+b	A:193-317
d2hwja1	2hwj	a+b	A:4-204
d2b6fa1	2b6f	a+b	A:17-137
d2gdta1	2gdt	a+b	A:2-116
d3c8wa1	3c8w	a+b	A:5-254
d3cmba1	3cmb	a+b	A:1-264
d2dsya1	2dsy	a+b	A:3-82
d2k7ia1	2k7i	a+b	A:1-62
d2k49a1	2k49	a+b	A:59-110
d2k49a2	2k49	a+b	A:1-58
d3bida1	3bid	a+b	A:1-56
d2h9fa1	2h9f	a+b	A:1-182
d2h9fa2	2h9f	a+b	A:187-395
d2rh7a1	2rh7	a+b	A:7-226
d2retb1	2ret	a+b	B:32-197
d3ci0j1	3ci0	a+b	J:39-192
d2reta1	2ret	a+b	A:30-110
d3ci0i1	3ci0	a+b	I:31-114
d2e50a1	2e+50	a+b	A:1-222
d3bzia1	3bzi	a+b	A:371-500
d3bzia2	3bzi	a+b	A:501-593
d2vrha3	2vrh	a+b	A:132-247
d3bn0a1	3bn0	a+b	A:2-102
d2qalp1	2qal	a+b	P:1-82
d2pjsa1	2pjs	a+b	A:3-113
d2jova1	2jov	a+b	A:1-77
d2fo1e1	2fo1	a+b	E:1021-1297
d2hnga1	2hng	a+b	A:5-128
d1o50a3	1o50	a+b	A:1-145
d1pbja3	1pbj	a+b	A:2-121
d1pvma4	1pvm	a+b	A:1-142
d1jcna4	1jcn	a+b	A:112-231
d1zfja4	1zfj	a+b	A:95-220
d1yava3	1yav	a+b	A:13-144
d1vr9a3	1vr9	a+b	A:1-121
d2o16a3	2o16	a+b	A:20-158
d1y5ha3	1y5h	a+b	A:2-124
d2yzqa1	2yzq	a+b	A:123-278
d2yzqa2	2yzq	a+b	A:1-122
d2ef7a1	2ef7	a+b	A:1-127
d2yvxa2	2yvx	a+b	A:132-275
d2ooxe1	2oox	a+b	E:3-181
d2ooxe2	2oox	a+b	E:182-334
d2yzia1	2yzi	a+b	A:4-135
d3ddja1	3ddj	a+b	A:136-276
d3ddja2	3ddj	a+b	A:1-135
d2rc3a1	2rc3	a+b	A:23-149
d2j9la1	2j9l	a+b	A:578-746
d2v8qe1	2v8q	a+b	E:182-326
d2v8qe2	2v8q	a+b	E:23-181
d2riha1	2rih	a+b	A:2-132
d2oafa1	2oaf	a+b	A:1-143
d2oiwa1	2oiw	a+b	A:1-131
d2ov9a1	2ov9	a+b	A:7-209
d2q78a1	2q78	a+b	A:1-130
d2owna1	2own	a+b	A:3-149
d2owna2	2own	a+b	A:150-258
d3e2ba1	3e2b	a+b	A:3-89
d2h7aa1	2h7a	a+b	A:2-110
d2pa2a1	2pa2	a+b	A:40-176
d2qamm1	2qam	a+b	M:1-136
d2qkaa2	2qka	a+b	A:84-196
d2qami2	2qam	a+b	I:1-72
d2hjja1	2hjj	a+b	A:10-75
d2gkpa1	2gkp	a+b	A:1-164
d1x2ga1	1x2g	a+b	A:247-337
d2hc5a1	2hc5	a+b	A:1-109
d2qlvb2	2qlv	a+b	B:306-412
d2qrdb1	2qrd	a+b	B:205-297
d2nn6h3	2nn6	a+b	H:168-293
d2z0sa2	2z0s	a+b	A:148-234
d2ja9a2	2ja9	a+b	A:152-236
d2nn6g3	2nn6	a+b	G:195-274
d2e7ga1	2e7g	a+b	A:86-201
d2dyja1	2dyj	a+b	A:4-94
d3bypa1	3byp	a+b	A:6-87
d2qfia1	2qfi	a+b	A:209-290
d2d28c1	2d28	a+b	C:1-149
d2bh1x1	2bh1	a+b	X:14-81
d3c66a2	3c66	a+b	A:3-201
d2id1a1	2id1	a+b	A:1-120
d2o5aa1	2o5a	a+b	A:2-114
d2pbea2	2pbe	a+b	A:1-135
d2nrka1	2nrk	a+b	A:4-170
d2zjrp1	2zjr	a+b	P:8-134
d2cqma1	2cqm	a+b	A:28-136
d1vs6n1	1vs6	a+b	N:1-127
d2gpia1	2gpi	a+b	A:1-90
d2v4jc1	2v4j	a+b	C:3-105
d2v4jb1	2v4j	a+b	B:209-277
d2v4ja1	2v4j	a+b	A:242-322
d2qgfb1	2qgf	a+b	B:1-100
d2go8a1	2go8	a+b	A:3-110
d2pd1a1	2pd1	a+b	A:1-100
d2omoa1	2omo	a+b	A:1-98
d2okqa1	2okq	a+b	A:1-117
d2ifxa1	2ifx	a+b	A:1-108
d2od4a1	2od4	a+b	A:1-100
d1x8da1	1x8d	a+b	A:1-104
d2op5a1	2op5	a+b	A:4-115
d2od6a1	2od6	a+b	A:1-109
d2pgca1	2pgc	a+b	A:1-206
d2zfha1	2zfh	a+b	A:63-169
d2hfva1	2hfv	a+b	A:23-97
d2k3ka1	2k3k	a+b	A:1-104
d2voda2	2vod	a+b	A:105-192
d2jx2a1	2jx2	a+b	A:35-115
d2e29a1	2e+29	a+b	A:8-92
d2v6aa2	2v6a	a+b	A:9-149
d2qalf1	2qal	a+b	F:1-100
d2j5aa1	2j5a	a+b	A:3-108
d2qmwa2	2qmw	a+b	A:185-264
d3dhwc2	3dhw	a+b	C:241-343
d2qswa1	2qsw	a+b	A:256-345
d3ceda1	3ced	a+b	A:247-341
d2nzca1	2nzc	a+b	A:2-81
d2akja1	2akj	a+b	A:346-430
d2akja2	2akj	a+b	A:22-174
d1zj8a1	1zj8	a+b	A:327-406
d1zj8a2	1zj8	a+b	A:10-161
d3c7ba2	3c7b	a+b	A:1-166
d2v4jb2	2v4j	a+b	B:2-135
d2joqa1	2joq	a+b	A:4-89
d2g13a1	2g13	a+b	A:4-98
d2i0xa1	2i0x	a+b	A:1-84
d2ivya1	2ivy	a+b	A:2-89
d2czvc1	2czv	a+b	C:3-120
d3b8pa1	3b8p	a+b	A:54-292
d3b8oa1	3b8o	a+b	A:55-319
d3b8ma1	3b8m	a+b	A:64-330
d2raqa1	2raq	a+b	A:3-95
d1zava1	1zav	a+b	A:1-177
d2jxta1	2jxt	a+b	A:1-78
d2rfka2	2rfk	a+b	A:8-252
d2hiya1	2hiy	a+b	A:1-180
d2dira1	2dir	a+b	A:8-92
d2hpua1	2hpu	a+b	A:35-160
d1s6la2	1s6l	a+b	A:81-212
d3bq1a1	3bq1	a+b	A:240-344
d3ddva1	3ddv	a+b	A:3-145
d2pkha1	2pkh	a+b	A:109-249
d2ogga1	2ogg	a+b	A:95-238
d3cnva1	3cnv	a+b	A:98-259
d2ooia1	2ooi	a+b	A:73-233
d2ikka1	2ikk	a+b	A:86-238
d2ra5a1	2ra5	a+b	A:66-245
d3bwga2	3bwg	a+b	A:89-233
d2nwia1	2nwi	a+b	A:1-160
d2hh8a1	2hh8	a+b	A:7-133
d2ia1a1	2ia1	a+b	A:1-166
d2jmua1	2jmu	a+b	A:2-224
d2p92a1	2p92	a+b	A:1-106
d2idla1	2idl	a+b	A:1-112
d2vo9a1	2vo9	a+b	A:1-148
d2e1ba2	2e1b	a+b	A:88-216
d2d9ia1	2d9i	a+b	A:8-90
d2guka1	2guk	a+b	A:4-114
d2gmoa1	2gmo	a+b	A:685-759
d2ywqa1	2ywq	a+b	A:1-95
d2oa5a1	2oa5	a+b	A:7-102
d2i9fa1	2i9f	a+b	A:50-105
d2cjra1	2cjr	a+b	A:251-365
d2v6ai1	2v6a	a+b	I:2-140
d2p8ta2	2p8t	a+b	A:83-199
d2phcb2	2phc	a+b	B:2-85
d2o5ha1	2o5h	a+b	A:1-131
d2hg6a1	2hg6	a+b	A:1-106
d2dl6a1	2dl6	a+b	A:8-77
d2v0fa1	2v0f	a+b	A:2629-2715
d2j01g1	2j01	a+b	G:3-182
d2nwua1	2nwu	a+b	A:3-144
d2ogka1	2ogk	a+b	A:4-144
d2nrqa1	2nrq	a+b	A:4-144
d2pzza1	2pzz	a+b	A:2-134
d2otma1	2otm	a+b	A:2-153
d2vawa2	2vaw	a+b	A:209-316
d2btoa2	2bto	a+b	A:253-432
d1z2bb2	1z2b	a+b	B:246-438
d2fc3a1	2fc3	a+b	A:4-127
d2alea1	2ale	a+b	A:1-126
d1x52a1	1x52	a+b	A:8-118
d2qi2a3	2qi2	a+b	A:244-338
d2yyea1	2yye	a+b	A:1-154
d2z1ea1	2z1e	a+b	A:43-155
d2ohwa1	2ohw	a+b	A:3-130
d3byqa1	3byq	a+b	A:2-192
d2qtpa1	2qtp	a+b	A:3-171
d3dmta2	3dmt	a+b	A:165-333
d2gvia1	2gvi	a+b	A:1-168
d2dm9a1	2dm9	a+b	A:81-198
d2q22a1	2q22	a+b	A:8-138
d2ia9a1	2ia9	a+b	A:1-92
d3bzra1	3bzr	a+b	A:237-345
d3bona1	3bon	a+b	A:3-419
d2oi0a1	2oi0	a+b	A:219-473
d2ozra1	2ozr	a+b	A:83-249
d3cmna1	3cmn	a+b	A:43-391
d2ejqa1	2ejq	a+b	A:2-108
d3e11a1	300000000000	a+b	A:1-113
d2gjxa2	2gjx	a+b	A:23-166
d2j62a3	2j62	a+b	A:40-178
d2vvna3	2vvn	a+b	A:4-126
d1y57a2	1y57	a+b	A:141-246
d3c7ia1	3c7i	a+b	A:55-155
d2qmsa1	2qms	a+b	A:420-532
d2c9wa2	2c9w	a+b	A:32-134
d2izva2	2izv	a+b	A:274-385
d2yzca2	2yzc	a+b	A:142-297
d2o34a1	2o34	a+b	A:1-248
d2h4oa1	2h4o	a+b	A:2-63
d3elga1	3elg	a+b	A:20-146
d2gycf1	2gyc	a+b	F:59-149
d2gycf2	2gyc	a+b	F:1-58
d2gpfa1	2gpf	a+b	A:1-72
d2nn6a2	2nn6	a+b	A:185-302
d2nn6e2	2nn6	a+b	E:192-285
d2ba0d2	2ba0	a+b	D:154-252
d2nn6b2	2nn6	a+b	B:151-240
d2nn6d2	2nn6	a+b	D:147-235
d2ba0g2	2ba0	a+b	G:179-257
d2je6a2	2je6	a+b	A:192-275
d2nn6f2	2nn6	a+b	F:176-270
d2nn6c2	2nn6	a+b	C:188-276
d2p0la1	2p0l	a+b	A:4-272
d2c8mb1	2c8m	a+b	B:1-257
d1x2ga2	1x2g	a+b	A:1-246
d2p5ia1	2p5i	a+b	A:14-278
d2ddza1	2ddz	a+b	A:3-190
d2nsfa2	2nsf	a+b	A:161-240
d2cfua1	2cfu	a+b	A:530-655
d2hv2a1	2hv2	a+b	A:287-397
d2i00a1	2i00	a+b	A:301-406
d2ozga1	2ozg	a+b	A:291-395
d2i8ga1	2i8g	a+b	A:2-148
d2icga1	2icg	a+b	A:1-158
d2paga1	2pag	a+b	A:1-135
d2prva1	2prv	a+b	A:1-152
d2rc4a1	2rc4	a+b	A:507-779
d2d4pa1	2d4p	a+b	A:1-130
d2hqya1	2hqy	a+b	A:135-298
d2hqya2	2hqy	a+b	A:1-134
d2i00a2	2i00	a+b	A:10-300
d2ozga2	2ozg	a+b	A:8-290
d2hv2a2	2hv2	a+b	A:2-286
d2qtva4	2qtv	a+b	A:627-768
d2ozxa1	2ozx	a+b	A:1-125
d2oola1	2ool	a+b	A:140-333
d2veaa1	2vea	a+b	A:131-326
d2k2na1	2k2n	a+b	A:31-200
d3c2wa2	3c2w	a+b	A:310-494
d2veaa2	2vea	a+b	A:327-514
d2oola2	2ool	a+b	A:26-139
d2o9ca2	2o9c	a+b	A:4-130
d3c2wa3	3c2w	a+b	A:5-117
d2veaa3	2vea	a+b	A:4-130
d2p7ja1	2p7j	a+b	A:181-273
d2p7ja2	2p7j	a+b	A:9-180
d1zhhb1	1zhh	a+b	B:51-271
d1z09a1	1z09	a+b	A:1-96
d2grga1	2grg	a+b	A:1-98
d2j3wb1	2j3w	a+b	B:21-188
d2osoa1	2oso	a+b	A:5-156
d3c9fa1	3c9f	a+b	A:338-561
d2z1aa1	2z1a	a+b	A:330-534
d2oipa2	2oip	a+b	A:181-521
d2z15a1	2z15	a+b	A:10-126
d3e9va1	3e9v	a+b	A:9-128
d2joea1	2joe	a+b	A:2-131
d2j0311	2j03	a+b	1:8-96
d2qamz1	2qam	a+b	Z:2-78
d2jz6a1	2jz6	a+b	A:6-75
d2vhmz1	2vhm	a+b	Z:1-70
d2dsma1	2dsm	a+b	A:1-64
d2cmua1	2cmu	a+b	A:3-332
d2q96a1	2q96	a+b	A:2-264
d2ia7a1	2ia7	a+b	A:23-133
d2qlva1	2qlv	a+b	A:460-630
d2ooxa1	2oox	a+b	A:449-576
d2v8qa1	2v8q	a+b	A:396-548
d2psoa1	2pso	a+b	A:908-1104
d2nn5a1	2nn5	a+b	A:1-160
d3elia1	3eli	a+b	A:2-144
d2il5a1	2il5	a+b	A:5-168
d2k5ga1	2k5g	a+b	A:1-183
d2rera1	2rer	a+b	A:1-155
d3cnwa1	3cnw	a+b	A:3-140
d2qpva1	2qpv	a+b	A:1-133
d2b79a1	2b79	a+b	A:1-137
d2ns9a1	2ns9	a+b	A:10-156
d2pcsa1	2pcs	a+b	A:1-147
d2pwwa1	2pww	a+b	A:1-114
d2p02a1	2p02	a+b	A:38-147
d2p02a2	2p02	a+b	A:148-273
d2dbsa1	2dbs	a+b	A:7-86
d2hfqa1	2hfq	a+b	A:1-85
d1zj8a3	1zj8	a+b	A:407-555
d1zj8a4	1zj8	a+b	A:162-326
d2akja3	2akj	a+b	A:431-556
d2akja4	2akj	a+b	A:175-345
d2f5tx2	2f5t	a+b	X:110-246
d2z1ea2	2z1e	a+b	A:156-334
d2zoda2	2zod	a+b	A:155-336
d2d7va1	2d7v	a+b	A:7-161
d2opla1	2opl	a+b	A:4-185
d2pn2a1	2pn2	a+b	A:1-132
d2onfa1	2onf	a+b	A:1-139
d2vqeh1	2vqe	a+b	H:1-138
d2cqla1	2cql	a+b	A:1-87
d2qamg1	2qam	a+b	G:1-81
d2qamg2	2qam	a+b	G:82-176
d2zjre2	2zjr	a+b	E:5-82
d2iaya1	2iay	a+b	A:1-113
d2pbza2	2pbz	a+b	A:100-312
d2r7ka2	2r7k	a+b	A:124-361
d2zdta1	2zdt	a+b	A:45-400
d3bw5a1	3bw5	a+b	A:2-335
d3blha1	3blh	a+b	A:8-325
d2jfla1	2jfl	a+b	A:21-308
d2pula1	2pul	a+b	A:5-396
d2ppqa1	2ppq	a+b	A:5-320
d1zyla1	1zyl	a+b	A:4-328
d2rk5a1	2rk5	a+b	A:5-88
d2p13a1	2p13	a+b	A:431-515
d2o1ra1	2o1r	a+b	A:1-78
d2o3ga1	2o3g	a+b	A:180-255
d2r2za1	2r2z	a+b	A:5-88
d2nqwa1	2nqw	a+b	A:4-90
d2plia1	2pli	a+b	A:5-88
d2p4pa1	2p4p	a+b	A:1-82
d2oaia1	2oai	a+b	A:5-91
d2p3ha1	2p3h	a+b	A:5-102
d2qdya1	2qdy	a+b	A:10-206
d2z3ba1	2z3b	a+b	A:1-180
d2imha1	2imh	a+b	A:1-229
d2gmna1	2gmn	a+b	A:29-292
d2dkfa1	2dkf	a+b	A:1-431
d2i7ta1	2i7t	a+b	A:9-459
d2p97a1	2p97	a+b	A:1-200
d2cfua2	2cfu	a+b	A:20-524
d2q0ja1	2q0j	a+b	A:1-301
d2z1aa2	2z1a	a+b	A:28-329
d3c9fa2	3c9f	a+b	A:16-337
d2yvta1	2yvt	a+b	A:4-260
d3ck2a1	3ck2	a+b	A:1-173
d2hy1a1	2hy1	a+b	A:10-265
d3d03a1	3d03	a+b	A:1-271
d2nxfa1	2nxf	a+b	A:3-322
d2f9zc1	2f9z	a+b	C:1-157
d1zela2	1zel	a+b	A:83-294
d2fqma1	2fqm	a+b	A:107-171
d2nxpa1	2nxp	a+b	A:195-343
d2j49a1	2j49	a+b	A:149-282
d2j4ba1	2j4b	a+b	A:18-148
d2pw4a1	2pw4	a+b	A:1-184
d2r6ia1	2r6i	a+b	A:1-261
d2zd2a1	2zd2	a+b	A:1005-1238
d3ctka1	3ctk	a+b	A:3-248
d3buza2	3buz	a+b	A:210-413
d3cira3	3cir	a+b	A:226-357
d3c0na1	3c0n	a+b	A:2-84
d2b4cg1	2b4c	a+b	G:84-492
d3e7ma1	3e7m	a+b	A:77-497
d2pifa1	2pif	a+b	A:7-262
d2p3pa1	2p3p	a+b	A:66-262
